# Supplementary material for: A Cobotic, Digitally Controlled Schlenk‐line Unlocks Access to Elusive Lewis‐Base Stabilised Copper Bis(Disilylamides)
Source: Angew Chem Int Ed Engl. 2025 Jun 17;64(33):e202505408. doi: 10.1002/anie.202505408 (PMC12338420; doi:10.1002/anie.202505408)
Supplement: Supplementary file 2 — Supporting Information [file ANIE-64-e202505408-s002.zip]

Archive with 1 entries (1 files):
- Autoschlenk_ACIE.cif
