# Supplementary material for: A Cobotic, Digitally Controlled Schlenk‐line Unlocks Access to Elusive Lewis‐Base Stabilised Copper Bis(Disilylamides)
Source: Angew Chem Int Ed Engl. 2025 Jun 17;64(33):e202505408. doi: 10.1002/anie.202505408 (PMC12338420; doi:10.1002/anie.202505408)
Supplement: Supplementary file 2 — Supporting Information [file ANIE-64-e202505408-s002.zip › Autoschlenk_ACIE.cif]

data_DMAP2CuOTf2
_audit_creation_date               2025-04-28
_audit_creation_method
;
Olex2 1.5
(compiled 2024.02.16 svn.r378c4104 for OlexSys, GUI svn.r6928)
;
_shelx_SHELXL_version_number       '2019/3'
_audit_contact_author_address      ?
_audit_contact_author_email        ?
_audit_contact_author_name         ''
_audit_contact_author_phone        ?
_publ_contact_author_id_orcid      ?
_publ_section_references
;
Dolomanov, O.V., Bourhis, L.J., Gildea, R.J, Howard, J.A.K. & Puschmann, H.
 (2009), J. Appl. Cryst. 42, 339-341.

Sheldrick, G.M. (2015). Acta Cryst. A71, 3-8.

Sheldrick, G.M. (2015). Acta Cryst. C71, 3-8.
;
_chemical_name_common              ?
_chemical_name_systematic          ?
_chemical_formula_moiety          
 '0.333(C24 H36 Cu F6 N4 O8 S2), 0.667(C23 H36 Cu F3 N4 O5 S1), 0.667(C F3 O3 S)'
_chemical_formula_sum              'C24 H36 Cu F6 N4 O8 S2'
_chemical_formula_weight           750.23
_chemical_absolute_configuration   ?
_chemical_melting_point            ?
_chemical_oxdiff_formula           'Cu O8 S2 C15 F6 N4 H30'
_chemical_oxdiff_usercomment       'small green round thing'
loop_
  _atom_type_symbol
  _atom_type_description
  _atom_type_scat_dispersion_real
  _atom_type_scat_dispersion_imag
  _atom_type_scat_source
 'C' 'C' 0.0033 0.0016 'International Tables Vol C Tables 4.2.6.8 and 6.1.1.4'
 'H' 'H' 0.0000 0.0000 'International Tables Vol C Tables 4.2.6.8 and 6.1.1.4'
 'Cu' 'Cu' 0.3201 1.2651 'International Tables Vol C Tables 4.2.6.8 and 6.1.1.4'
 'F' 'F' 0.0171 0.0103 'International Tables Vol C Tables 4.2.6.8 and 6.1.1.4'
 'N' 'N' 0.0061 0.0033 'International Tables Vol C Tables 4.2.6.8 and 6.1.1.4'
 'O' 'O' 0.0106 0.0060 'International Tables Vol C Tables 4.2.6.8 and 6.1.1.4'
 'S' 'S' 0.1246 0.1234 'International Tables Vol C Tables 4.2.6.8 and 6.1.1.4'

_shelx_space_group_comment
;
The symmetry employed for this shelxl refinement is uniquely defined
by the following loop, which should always be used as a source of
symmetry information in preference to the above space-group names.
They are only intended as comments.
;
_space_group_crystal_system        'monoclinic'
_space_group_IT_number             7
_space_group_name_H-M_alt          'P 1 c 1'
_space_group_name_Hall             'P -2yc'
loop_
  _space_group_symop_operation_xyz
 'x, y, z'
 'x, -y, z+1/2'

_cell_length_a                     22.9910(7)
_cell_length_b                     10.3578(3)
_cell_length_c                     20.7316(5)
_cell_angle_alpha                  90
_cell_angle_beta                   101.854(3)
_cell_angle_gamma                  90
_cell_volume                       4831.7(2)
_cell_formula_units_Z              6
_cell_measurement_reflns_used      9291
_cell_measurement_temperature      149.99(10)
_cell_measurement_theta_max        30.9480
_cell_measurement_theta_min        2.4070
_shelx_estimated_absorpt_T_max     0.940
_shelx_estimated_absorpt_T_min     0.846
_exptl_absorpt_coefficient_mu      0.893
_exptl_absorpt_correction_T_max    1.000
_exptl_absorpt_correction_T_min    0.702
_exptl_absorpt_correction_type     gaussian
_exptl_absorpt_process_details
;
CrysAlisPro 1.171.43.135a (Rigaku Oxford Diffraction, 2024)
Numerical absorption correction based on gaussian integration over
a multifaceted crystal model
Empirical absorption correction using spherical harmonics,
implemented in SCALE3 ABSPACK scaling algorithm.
;
_exptl_absorpt_special_details     ?
_exptl_crystal_colour              green
_exptl_crystal_colour_lustre       .
_exptl_crystal_colour_modifier     .
_exptl_crystal_colour_primary      green
_exptl_crystal_density_diffrn      1.547
_exptl_crystal_density_meas        ?
_exptl_crystal_density_method      ?
_exptl_crystal_description         plate
_exptl_crystal_F_000               2322
loop_
  _exptl_crystal_face_index_h
  _exptl_crystal_face_index_k
  _exptl_crystal_face_index_l
  _exptl_crystal_face_perp_dist
 2 -1 -1 0.0552
 -2 1 1 0.0552
 0 0 1 0.0653
 0 0 -1 0.0653
 -4 -14 -1 0.0671
 -18 10 -10 0.0446
 27 3 -19 0.0350
 -27 -3 19 0.0350
 11 14 -6 0.0411
 9 -12 14 0.0679

_exptl_crystal_size_max            0.194
_exptl_crystal_size_mid            0.121
_exptl_crystal_size_min            0.07
loop_
  _exptl_oxdiff_crystal_face_indexfrac_h
  _exptl_oxdiff_crystal_face_indexfrac_k
  _exptl_oxdiff_crystal_face_indexfrac_l
  _exptl_oxdiff_crystal_face_x
  _exptl_oxdiff_crystal_face_y
  _exptl_oxdiff_crystal_face_z
 2.0000 -1.0000 -1.0000 -0.0783 -0.0511 -0.0156
 -2.0000 1.0000 1.0000 0.0783 0.0511 0.0156
 -0.0000 -0.0000 1.0000 0.0108 0.0083 -0.0322
 0.0000 0.0000 -1.0000 -0.0108 -0.0083 0.0322
 -3.5588 -14.4635 -1.4961 -0.1276 -0.9691 -0.2111
 -18.2273 9.8834 -10.1888 0.5167 0.3546 0.7793
 27.2508 3.0397 -19.3561 -0.8916 0.3155 0.3247
 -27.2508 -3.0397 19.3561 0.8916 -0.3155 -0.3247
 11.0902 13.5367 -6.3853 -0.1713 0.9229 0.3448
 8.8729 -11.6322 13.7631 -0.2538 -0.5333 -0.8070

_exptl_transmission_factor_max     ?
_exptl_transmission_factor_min     ?
_diffrn_reflns_av_R_equivalents    0.0502
_diffrn_reflns_av_unetI/netI       0.0653
_diffrn_reflns_Laue_measured_fraction_full  0.989
_diffrn_reflns_Laue_measured_fraction_max  0.989
_diffrn_reflns_limit_h_max         28
_diffrn_reflns_limit_h_min         -28
_diffrn_reflns_limit_k_max         12
_diffrn_reflns_limit_k_min         -12
_diffrn_reflns_limit_l_max         25
_diffrn_reflns_limit_l_min         -24
_diffrn_reflns_number              40811
_diffrn_reflns_point_group_measured_fraction_full  0.863
_diffrn_reflns_point_group_measured_fraction_max  0.860
_diffrn_reflns_theta_full          25.242
_diffrn_reflns_theta_max           26.372
_diffrn_reflns_theta_min           2.208
_diffrn_ambient_environment        N~2~
_diffrn_ambient_temperature        149.99(10)
_diffrn_detector                   'Hybrid Pixel Array Detector'
_diffrn_detector_area_resol_mean   10.0000
_diffrn_detector_type              'HyPix-Arc 150'
_diffrn_measured_fraction_theta_full  0.989
_diffrn_measured_fraction_theta_max  0.989
_diffrn_measurement_details
;
List of Runs (angles in degrees, time in seconds):

  # Type    Start    End  Width  t~exp~   \w     \q     \k     \f   Frames
--------------------------------------------------------------------------
  1  \w    -13.00  13.00   0.50   60.00    --   -0.16 102.00 -33.02   52
  2  \w     10.00  36.00   0.50   60.00    --   -0.16  59.00  -9.61   52
  3  \w     10.00  37.00   0.50   60.00    --   -0.16  57.00 -65.95   54
  4  \w     20.00  46.00   0.50   60.00    --   -0.16  40.00  46.35   52
  5  \w    -13.00  12.00   0.50   60.00    --   -0.16 102.00 118.03   50
  6  \w     13.00  41.00   0.50   60.00    --   -0.16  45.00 -83.64   56
  7  \w    -13.00  12.00   0.50   60.00    --   -0.16 102.00 137.05   50
  8  \w     10.00  35.00   0.50   60.00    --   -0.16  59.00  97.47   50
  9  \w    -13.00  12.00   0.50   60.00    --   -0.16 102.00-162.86   50
 10  \w      9.00  40.00   0.50   60.00    --   -0.16  63.00 139.67   62
;
_diffrn_measurement_device         'four-circle diffractometer'
_diffrn_measurement_device_type    'XtaLAB Synergy R, HyPix-Arc 150'
_diffrn_measurement_method         '\w scans'
_diffrn_orient_matrix_type        
 'CrysAlisPro convention (1999,Acta A55,543-557)'
_diffrn_orient_matrix_UB_11        -0.0266443000
_diffrn_orient_matrix_UB_12        0.0142649000
_diffrn_orient_matrix_UB_13        0.0107937000
_diffrn_orient_matrix_UB_21        0.0103828000
_diffrn_orient_matrix_UB_22        0.0635897000
_diffrn_orient_matrix_UB_23        0.0083043000
_diffrn_orient_matrix_UB_31        -0.0132893000
_diffrn_orient_matrix_UB_32        0.0211890000
_diffrn_orient_matrix_UB_33        -0.0321577000
_diffrn_radiation_monochromator    mirror
_diffrn_radiation_probe            x-ray
_diffrn_radiation_type             'Mo K\a'
_diffrn_radiation_wavelength       0.71073
_diffrn_source                     'micro-focus sealed X-ray tube'
_diffrn_source_type                'Mova (Mo) X-ray Source'
_reflns_Friedel_coverage           0.738
_reflns_Friedel_fraction_full      0.737
_reflns_Friedel_fraction_max       0.731
_reflns_number_gt                  11231
_reflns_number_total               16968
_reflns_special_details
;
 Reflections were merged by SHELXL according to the crystal
 class for the calculation of statistics and refinement.
 
 _reflns_Friedel_fraction is defined as the number of unique
 Friedel pairs measured divided by the number that would be
 possible theoretically, ignoring centric projections and
 systematic absences. Completness statistics refer to single and
 composite reflections containing twin component 1 only.
;
_reflns_threshold_expression       'I > 2\s(I)'
_computing_cell_refinement         'CrysAlisPro 1.171.43.135a (Rigaku OD, 2024)'
_computing_data_collection        
 'CrysAlisPro system (CCD 43.135a 64-bit (release 19-08-2024))'
_computing_data_reduction          'CrysAlisPro 1.171.43.135a (Rigaku OD, 2024)'
_computing_molecular_graphics      'Olex2 1.5 (Dolomanov et al., 2009)'
_computing_publication_material    'Olex2 1.5 (Dolomanov et al., 2009)'
_computing_structure_refinement    'SHELXL 2019/3 (Sheldrick, 2015)'
_computing_structure_solution      'SHELXT 2018/2 (Sheldrick, 2018)'
_refine_diff_density_max           1.109
_refine_diff_density_min           -0.503
_refine_diff_density_rms           0.099
_refine_ls_abs_structure_details
;
 Refined as an inversion twin.
;
_refine_ls_abs_structure_Flack     0.30(2)
_refine_ls_extinction_coef         .
_refine_ls_extinction_method       none
_refine_ls_goodness_of_fit_ref     0.998
_refine_ls_hydrogen_treatment      constr
_refine_ls_matrix_type             full
_refine_ls_number_parameters       1292
_refine_ls_number_reflns           16968
_refine_ls_number_restraints       17
_refine_ls_R_factor_all            0.1081
_refine_ls_R_factor_gt             0.0696
_refine_ls_restrained_S_all        0.998
_refine_ls_shift/su_max            0.000
_refine_ls_shift/su_mean           0.000
_refine_ls_structure_factor_coef   Fsqd
_refine_ls_weighting_details      
 'w=1/[\s^2^(Fo^2^)+(0.1227P)^2^] where P=(Fo^2^+2Fc^2^)/3'
_refine_ls_weighting_scheme        calc
_refine_ls_wR_factor_gt            0.1722
_refine_ls_wR_factor_ref           0.1980
_refine_special_details
;
 Refined as a 2-component inversion twin.
;
_olex2_refinement_description
;
1. Twinned data refinement
 Scales: 0.70(2)
 0.30(2)
2. Fixed Uiso
 At 1.2 times of:
  All C(H) groups, All C(H,H) groups
 At 1.5 times of:
  All C(H,H,H) groups
3. Restrained distances
 C4A-C3A
 1.53 with sigma of 0.02
 C19B-C18B
 1.41 with sigma of 0.02
 C6A-C5A
 1.53 with sigma of 0.02
 C3C-C4C
 1.53 with sigma of 0.02
 C6B-C5B
 1.53 with sigma of 0.02
 C28B-C29B
 1.53 with sigma of 0.02
 S1-C42B
 1.84 with sigma of 0.02
 C9A-F18A
 1.34 with sigma of 0.02
 Cu1A-S8A \\sim Cu1A-S10A
 with sigma of 0.04
 S8A-F14A \\sim S10A-F17A
 with sigma of 0.04
 S8A-F15A \\sim S10A-F16A
 with sigma of 0.04
 S8A-F18A \\sim S10A-F13A
 with sigma of 0.04
 F14A-F15A \\sim F17A-F16A
 with sigma of 0.04
 F14A-F18A \\sim F17A-F13A
 with sigma of 0.04
 F15A-F18A \\sim F16A-F13A
 with sigma of 0.04
4. Others
 Fixed Sof: S39B(0.75) S8A(0.66666) O41B(0.75) F14A(0.666667) F15A(0.666667)
 O19A(0.66666) F18A(0.666667) S10A(0.333333) F13A(0.333333) F16A(0.333333)
 F17A(0.333333) O12A(0.333333) S1(0.25) O1(0.25)
5.a Secondary CH2 refined with riding coordinates:
 C3A(H3AA,H3AB), C4A(H4AA,H4AB), C5A(H5AA,H5AB), C26B(H26D,H26E), C5C(H5CA,
 H5CB), C23A(H23D,H23E), C3B(H3BA,H3BB), C21A(H21A,H21B), C29C(H29A,H29B),
 C6A(H6AA,H6AB), C24A(H24D,H24E), C3C(H3CA,H3CB), C26C(H26A,H26B), C5B(H5BA,
 H5BB), C4C(H4CA,H4CB), C29B(H29D,H29E), C6C(H6CA,H6CB), C27B(H27D,H27E),
 C6B(H6BA,H6BB), C22A(H22A,H22B), C4B(H4BA,H4BB), C28B(H28C,H28D), C28C(H28A,
 H28B), C27C(H27A,H27B)
5.b Aromatic/amide H refined with riding coordinates:
 C1(H1), C17B(H17B), C29A(H29C), C27A(H27C), C17C(H17C), C26A(H26C),
 C36A(H36A), C18B(H18B), C18C(H18C), C38A(H38A), C21C(H21C), C30A(H30A),
 C11C(H11C), C9B(H9B), C8B(H8B), C20B(H20B), C8C(H8C), C20C(H20C), C21B(H21D),
 C12C(H12C), C12B(H12B), C39A(H39A), C11B(H11B), C9C(H9C)
5.c Idealised Me refined as rotating group:
 C41A(H41A,H41B,H41C), C42A(H42A,H42B,H42C), C32A(H32A,H32B,H32C), C14C(H14A,
 H14B,H14C), C33A(H33A,H33B,H33C), C14B(H14D,H14E,H14F), C15B(H15D,H15E,H15F),
 C15C(H15A,H15B,H15C), C24C(H24A,H24B,H24C), C23C(H23A,H23B,H23C), C23B(H23F,
 H23G,H23H), C24B(H24F,H24G,H24H)
;
_atom_sites_solution_hydrogens     geom
_atom_sites_solution_primary       dual
_atom_sites_solution_secondary     ?
loop_
  _atom_site_label
  _atom_site_type_symbol
  _atom_site_fract_x
  _atom_site_fract_y
  _atom_site_fract_z
  _atom_site_U_iso_or_equiv
  _atom_site_adp_type
  _atom_site_occupancy
  _atom_site_site_symmetry_order
  _atom_site_calc_flag
  _atom_site_refinement_flags_posn
  _atom_site_refinement_flags_adp
  _atom_site_refinement_flags_occupancy
  _atom_site_disorder_assembly
  _atom_site_disorder_group
 Cu1C Cu 0.18186(7) 1.23573(11) 0.65897(7) 0.0449(3) Uani 1 1 d . . . . .
 Cu1A Cu 0.51337(5) 0.74018(12) 0.51755(5) 0.0481(4) Uani 1 1 d D . . . .
 Cu1B Cu 0.84349(6) 0.25830(13) 0.30626(6) 0.0527(4) Uani 1 1 d . . . . .
 S39C S 0.30944(13) 0.9901(3) 0.68430(14) 0.0515(6) Uani 1 1 d . . . . .
 S31C S 0.05804(13) 1.4813(3) 0.62272(15) 0.0555(7) Uani 1 1 d . . . . .
 S31B S 0.72281(15) 0.4852(3) 0.25483(17) 0.0702(8) Uani 1 1 d . . . . .
 S39B S 0.95012(17) -0.0342(3) 0.32644(16) 0.0507(8) Uani 0.75 1 d . . P A 1
 S8A S 0.6383(2) 0.9637(5) 0.5708(2) 0.0560(10) Uani 0.6667 1 d D . P B 1
 O2C O 0.2385(3) 1.3915(7) 0.6715(4) 0.0538(19) Uani 1 1 d . . . . .
 O2A O 0.5765(4) 0.5996(7) 0.5312(4) 0.057(2) Uani 1 1 d . . . . .
 O38C O 0.2626(4) 1.0845(8) 0.6744(4) 0.062(2) Uani 1 1 d . . . . .
 O2B O 0.9089(3) 0.3972(7) 0.3290(4) 0.0582(19) Uani 1 1 d . . . . .
 F35C F -0.0583(3) 1.4697(7) 0.5824(5) 0.087(2) Uani 1 1 d . . . . .
 N16C N 0.1829(5) 1.2377(8) 0.5648(5) 0.047(2) Uani 1 1 d . . . . .
 F37C F -0.0232(3) 1.3352(7) 0.6585(4) 0.081(2) Uani 1 1 d . . . . .
 N25A N 0.5140(5) 0.7335(8) 0.4228(5) 0.051(2) Uani 1 1 d . . . . .
 F45C F 0.3668(4) 1.1446(7) 0.7742(4) 0.095(3) Uani 1 1 d . . . . .
 O41B O 0.9110(4) -0.1175(9) 0.3507(4) 0.055(2) Uani 0.75 1 d . . P A 1
 O32C O 0.0596(5) 1.5431(10) 0.5619(5) 0.089(3) Uani 1 1 d . . . . .
 F36C F -0.0119(3) 1.3023(7) 0.5601(4) 0.084(2) Uani 1 1 d . . . . .
 C41A C 0.4413(6) 0.7507(14) 0.8299(7) 0.079(4) Uani 1 1 d . . . . .
 H41A H 0.420453 0.670482 0.814307 0.119 Uiso 1 1 calc R U . . .
 H41B H 0.417158 0.824743 0.811095 0.119 Uiso 1 1 calc R U . . .
 H41C H 0.448000 0.754312 0.878121 0.119 Uiso 1 1 calc R U . . .
 O34A O 0.3712(4) 0.4412(10) 0.5518(5) 0.088(3) Uani 1 1 d . . . . .
 N40A N 0.4976(5) 0.7542(9) 0.8097(6) 0.061(3) Uani 1 1 d . . . . .
 O40C O 0.3244(4) 0.9348(9) 0.6262(4) 0.079(3) Uani 1 1 d . . . . .
 N34A N 0.5090(5) 0.7374(8) 0.6111(5) 0.049(2) Uani 1 1 d . . . . .
 F36A F 0.2718(4) 0.5263(9) 0.4466(5) 0.105(3) Uani 1 1 d . . . . .
 N13C N 0.1822(6) 1.2220(10) 0.9560(6) 0.068(3) Uani 1 1 d . . . . .
 C1 C 0.4568(5) 0.7350(10) 0.6305(5) 0.047(2) Uani 1 1 d . . . . .
 H1 H 0.421593 0.728643 0.597299 0.057 Uiso 1 1 calc R U . . .
 O32B O 0.7274(6) 0.5933(9) 0.2173(5) 0.102(3) Uani 1 1 d . . . . .
 N16B N 0.8504(4) 0.2607(8) 0.2126(5) 0.051(2) Uani 1 1 d . . . . .
 O20A O 0.4535(3) 0.8894(7) 0.5028(4) 0.0563(19) Uani 1 1 d . . . . .
 C28A C 0.5126(5) 0.7215(10) 0.2853(6) 0.046(2) Uani 1 1 d . . . . .
 O41C O 0.3075(5) 0.9000(8) 0.7352(5) 0.085(3) Uani 1 1 d . . . . .
 N31A N 0.5130(4) 0.7147(9) 0.2216(4) 0.049(2) Uani 1 1 d . . . . .
 O33C O 0.0512(4) 1.5659(8) 0.6758(5) 0.083(3) Uani 1 1 d . . . . .
 C17B C 0.8025(5) 0.2661(10) 0.1622(6) 0.055(3) Uani 1 1 d . . . . .
 H17B H 0.764203 0.269491 0.172589 0.066 Uiso 1 1 calc R U . . .
 F43C F 0.4240(3) 1.0210(7) 0.7305(5) 0.094(3) Uani 1 1 d . . . . .
 N13B N 0.8464(6) 0.2190(12) 0.6018(6) 0.070(3) Uani 1 1 d . . . . .
 F38A F 0.3291(5) 0.6329(10) 0.3981(4) 0.122(4) Uani 1 1 d . . . . .
 C29A C 0.5366(5) 0.8280(10) 0.3260(5) 0.053(2) Uani 1 1 d . . . . .
 H29C H 0.554416 0.897447 0.307155 0.063 Uiso 1 1 calc R U . . .
 O25C O 0.1215(4) 1.0871(7) 0.6463(4) 0.056(2) Uani 1 1 d . . . . .
 N7C N 0.1831(5) 1.2311(8) 0.7545(5) 0.053(3) Uani 1 1 d . . . . .
 F37B F 0.6305(6) 0.5839(18) 0.2898(6) 0.213(9) Uani 1 1 d . . . . .
 O30C O 0.1009(4) 1.3801(8) 0.6408(4) 0.065(2) Uani 1 1 d . . . . .
 O33B O 0.6822(4) 0.3864(10) 0.2186(5) 0.096(3) Uani 1 1 d . . . . .
 O25B O 0.7783(3) 0.1198(7) 0.2868(4) 0.0541(17) Uani 1 1 d . . . . .
 C34C C -0.0121(5) 1.3926(10) 0.6044(6) 0.058(3) Uani 1 1 d . . . . .
 C42A C 0.5518(8) 0.7610(15) 0.8624(7) 0.090(5) Uani 1 1 d . . . . .
 H42A H 0.546602 0.827296 0.894467 0.135 Uiso 1 1 calc R U . . .
 H42B H 0.585946 0.783101 0.843033 0.135 Uiso 1 1 calc R U . . .
 H42C H 0.558612 0.677142 0.884515 0.135 Uiso 1 1 calc R U . . .
 F44C F 0.3793(4) 1.1828(8) 0.6768(5) 0.098(3) Uani 1 1 d . . . . .
 C27A C 0.4913(6) 0.6213(10) 0.3199(6) 0.063(3) Uani 1 1 d . . . . .
 H27C H 0.476809 0.544188 0.297411 0.075 Uiso 1 1 calc R U . . .
 C37A C 0.5018(6) 0.7474(9) 0.7458(6) 0.046(3) Uani 1 1 d . . . . .
 C17C C 0.1343(5) 1.2466(10) 0.5164(5) 0.058(3) Uani 1 1 d . . . . .
 H17C H 0.096593 1.244601 0.528478 0.070 Uiso 1 1 calc R U . . .
 N7B N 0.8422(5) 0.2476(8) 0.4002(5) 0.054(3) Uani 1 1 d . . . . .
 C3A C 0.5763(6) 0.4772(11) 0.5675(7) 0.070(3) Uani 1 1 d D . . . .
 H3AA H 0.581444 0.493720 0.615368 0.084 Uiso 1 1 calc R U . . .
 H3AB H 0.538402 0.430549 0.552236 0.084 Uiso 1 1 calc R U . . .
 F37A F 0.3180(5) 0.6918(9) 0.4972(6) 0.128(4) Uani 1 1 d . . . . .
 C26A C 0.4912(6) 0.6331(11) 0.3847(5) 0.061(3) Uani 1 1 d . . . . .
 H26C H 0.473708 0.565221 0.404951 0.073 Uiso 1 1 calc R U . . .
 C19C C 0.1885(8) 1.2574(11) 0.4309(7) 0.064(4) Uani 1 1 d . . . . .
 O40B O 0.9737(5) -0.0752(11) 0.2719(5) 0.097(3) Uani 1 1 d . . . . .
 C36A C 0.4505(5) 0.7412(10) 0.6960(6) 0.053(3) Uani 1 1 d . . . . .
 H36A H 0.412210 0.741185 0.706636 0.063 Uiso 1 1 calc R U . . .
 C18B C 0.8062(6) 0.2668(9) 0.0988(6) 0.058(3) Uani 1 1 d D . . . .
 H18B H 0.771009 0.267567 0.065466 0.069 Uiso 1 1 calc R U . . .
 F14A F 0.6917(8) 0.9306(15) 0.4730(8) 0.101(5) Uani 0.6667 1 d D . P B 1
 C18C C 0.1351(5) 1.2582(11) 0.4508(5) 0.062(3) Uani 1 1 d . . . . .
 H18C H 0.099011 1.266710 0.419229 0.074 Uiso 1 1 calc R U . . .
 C35A C 0.3224(7) 0.5883(14) 0.4534(8) 0.082(4) Uani 1 1 d . . . . .
 C4A C 0.6264(7) 0.4013(12) 0.5537(7) 0.078(4) Uani 1 1 d D . . . .
 H4AA H 0.612311 0.339410 0.517485 0.094 Uiso 1 1 calc R U . . .
 H4AB H 0.645548 0.352109 0.593370 0.094 Uiso 1 1 calc R U . . .
 C19B C 0.8628(6) 0.2666(10) 0.0813(7) 0.056(3) Uani 1 1 d D . . . .
 C38A C 0.5552(6) 0.7474(10) 0.7256(7) 0.059(3) Uani 1 1 d . . . . .
 H38A H 0.591257 0.749053 0.757651 0.070 Uiso 1 1 calc R U . . .
 F35B F 0.7117(5) 0.6270(10) 0.3527(5) 0.131(4) Uani 1 1 d . . . . .
 F43B F 1.0055(5) 0.0306(12) 0.4469(4) 0.126(4) Uani 1 1 d . . . . .
 C21C C 0.2352(5) 1.2333(10) 0.5428(5) 0.054(3) Uani 1 1 d . . . . .
 H21C H 0.270972 1.223781 0.574867 0.065 Uiso 1 1 calc R U . . .
 N22B N 0.8694(6) 0.2604(10) 0.0164(6) 0.073(3) Uani 1 1 d . . . . .
 O32A O 0.3833(5) 0.3915(9) 0.4416(6) 0.103(3) Uani 1 1 d . . . . .
 C32A C 0.4856(6) 0.6115(11) 0.1810(6) 0.067(3) Uani 1 1 d . . . . .
 H32A H 0.513564 0.539401 0.183598 0.100 Uiso 1 1 calc R U . . .
 H32B H 0.474287 0.641243 0.135248 0.100 Uiso 1 1 calc R U . . .
 H32C H 0.450052 0.582977 0.196207 0.100 Uiso 1 1 calc R U . . .
 C30A C 0.5346(5) 0.8326(11) 0.3910(5) 0.057(3) Uani 1 1 d . . . . .
 H30A H 0.548285 0.908372 0.415272 0.068 Uiso 1 1 calc R U . . .
 F36B F 0.6753(6) 0.4462(12) 0.3558(6) 0.140(4) Uani 1 1 d . . . . .
 C34B C 0.6822(6) 0.5347(13) 0.3139(6) 0.070(3) Uani 1 1 d . . . . .
 C11C C 0.2073(5) 1.1232(11) 0.8584(5) 0.058(3) Uani 1 1 d . . . . .
 H11C H 0.224676 1.049921 0.882466 0.070 Uiso 1 1 calc R U . . .
 C9B C 0.8231(5) 0.3392(11) 0.5003(6) 0.059(3) Uani 1 1 d . . . . .
 H9B H 0.809642 0.411071 0.521702 0.071 Uiso 1 1 calc R U . . .
 O30A O 0.4332(4) 0.5756(9) 0.5030(4) 0.071(2) Uani 1 1 d . . . . .
 C8B C 0.8242(5) 0.3444(11) 0.4337(5) 0.060(3) Uani 1 1 d . . . . .
 H8B H 0.811400 0.421871 0.410568 0.072 Uiso 1 1 calc R U . . .
 C5A C 0.6692(7) 0.4927(14) 0.5347(7) 0.079(4) Uani 1 1 d D . . . .
 H5AA H 0.691622 0.452773 0.503960 0.095 Uiso 1 1 calc R U . . .
 H5AB H 0.697382 0.526235 0.573734 0.095 Uiso 1 1 calc R U . . .
 N22C N 0.1898(7) 1.2693(11) 0.3644(6) 0.079(4) Uani 1 1 d . . . . .
 C20B C 0.9124(6) 0.2618(10) 0.1340(6) 0.059(3) Uani 1 1 d . . . . .
 H20B H 0.951471 0.260111 0.125593 0.070 Uiso 1 1 calc R U . . .
 F15A F 0.6466(6) 1.1083(13) 0.4697(6) 0.095(4) Uani 0.6667 1 d D . P B 1
 C9A C 0.6789(5) 1.0293(13) 0.5120(7) 0.072(3) Uani 1 1 d D . . . .
 O11A O 0.6320(5) 1.0641(10) 0.6125(5) 0.097(3) Uani 1 1 d . . . . .
 C14C C 0.1489(6) 1.3187(13) 0.9856(6) 0.073(3) Uani 1 1 d . . . . .
 H14A H 0.159869 1.405395 0.973308 0.109 Uiso 1 1 calc R U . . .
 H14B H 0.158500 1.309860 1.033645 0.109 Uiso 1 1 calc R U . . .
 H14C H 0.106223 1.305341 0.969444 0.109 Uiso 1 1 calc R U . . .
 C10B C 0.8423(5) 0.2248(11) 0.5358(6) 0.056(3) Uani 1 1 d . . . . .
 C26B C 0.7260(5) 0.1214(11) 0.3169(7) 0.067(3) Uani 1 1 d . . . . .
 H26D H 0.703358 0.202621 0.306274 0.081 Uiso 1 1 calc R U . . .
 H26E H 0.737751 0.112918 0.365413 0.081 Uiso 1 1 calc R U . . .
 C5C C 0.2654(8) 1.6027(14) 0.6577(8) 0.102(5) Uani 1 1 d . . . . .
 H5CA H 0.240928 1.663117 0.677895 0.122 Uiso 1 1 calc R U . . .
 H5CB H 0.283736 1.650502 0.625645 0.122 Uiso 1 1 calc R U . . .
 C10C C 0.1820(7) 1.2255(13) 0.8917(7) 0.067(4) Uani 1 1 d . . . . .
 C23A C 0.3774(6) 1.0380(16) 0.4605(9) 0.099(6) Uani 1 1 d . . . . .
 H23D H 0.368714 1.097606 0.422399 0.119 Uiso 1 1 calc R U . . .
 H23E H 0.339484 1.013253 0.472656 0.119 Uiso 1 1 calc R U . . .
 O30B O 0.7735(4) 0.4264(9) 0.2905(4) 0.080(3) Uani 1 1 d . . . . .
 C3B C 0.9105(6) 0.5176(11) 0.2946(6) 0.072(3) Uani 1 1 d . . . . .
 H3BA H 0.883346 0.581683 0.308169 0.087 Uiso 1 1 calc R U . . .
 H3BB H 0.899285 0.505170 0.246320 0.087 Uiso 1 1 calc R U . . .
 C8C C 0.1552(6) 1.3242(11) 0.7851(6) 0.069(3) Uani 1 1 d . . . . .
 H8C H 0.135794 1.392332 0.758404 0.083 Uiso 1 1 calc R U . . .
 C20C C 0.2397(6) 1.2414(11) 0.4785(6) 0.061(3) Uani 1 1 d . . . . .
 H20C H 0.277377 1.236151 0.466523 0.074 Uiso 1 1 calc R U . . .
 C42B C 1.0160(6) -0.0296(12) 0.3938(6) 0.068(3) Uani 1 1 d D . . . .
 C33A C 0.5441(6) 0.8141(13) 0.1897(7) 0.076(4) Uani 1 1 d . . . . .
 H33A H 0.518924 0.891004 0.180402 0.114 Uiso 1 1 calc R U . . .
 H33B H 0.552274 0.779831 0.148458 0.114 Uiso 1 1 calc R U . . .
 H33C H 0.581610 0.837238 0.219347 0.114 Uiso 1 1 calc R U . . .
 C14B C 0.8201(7) 0.3143(16) 0.6353(7) 0.090(5) Uani 1 1 d . . . . .
 H14D H 0.832978 0.399953 0.623799 0.136 Uiso 1 1 calc R U . . .
 H14E H 0.832480 0.300916 0.682932 0.136 Uiso 1 1 calc R U . . .
 H14F H 0.776776 0.308045 0.622378 0.136 Uiso 1 1 calc R U . . .
 C21B C 0.9042(5) 0.2596(10) 0.1959(6) 0.058(3) Uani 1 1 d . . . . .
 H21D H 0.938461 0.257077 0.230462 0.070 Uiso 1 1 calc R U . . .
 F45B F 1.0609(5) 0.0205(12) 0.3793(7) 0.147(5) Uani 1 1 d . . . . .
 C21A C 0.4558(7) 0.9994(11) 0.5478(7) 0.078(4) Uani 1 1 d . . . . .
 H21A H 0.443334 0.971704 0.588646 0.093 Uiso 1 1 calc R U . . .
 H21B H 0.496924 1.032869 0.559901 0.093 Uiso 1 1 calc R U . . .
 C12C C 0.2061(5) 1.1326(10) 0.7925(5) 0.059(3) Uani 1 1 d . . . . .
 H12C H 0.222984 1.063684 0.772258 0.070 Uiso 1 1 calc R U . . .
 C12B C 0.8570(5) 0.1336(11) 0.4335(6) 0.061(3) Uani 1 1 d . . . . .
 H12B H 0.866437 0.060838 0.409653 0.073 Uiso 1 1 calc R U . . .
 C15B C 0.8712(7) 0.0973(14) 0.6361(6) 0.085(4) Uani 1 1 d . . . . .
 H15D H 0.846827 0.023589 0.617112 0.127 Uiso 1 1 calc R U . . .
 H15E H 0.870937 0.103841 0.683155 0.127 Uiso 1 1 calc R U . . .
 H15F H 0.912099 0.084871 0.630297 0.127 Uiso 1 1 calc R U . . .
 C29C C 0.1281(6) 0.9694(11) 0.6112(6) 0.074(3) Uani 1 1 d . . . . .
 H29A H 0.167769 0.930908 0.627986 0.088 Uiso 1 1 calc R U . . .
 H29B H 0.123896 0.987047 0.563576 0.088 Uiso 1 1 calc R U . . .
 C6A C 0.6272(7) 0.5989(13) 0.5009(8) 0.083(4) Uani 1 1 d D . . . .
 H6AA H 0.647397 0.683806 0.506588 0.100 Uiso 1 1 calc R U . . .
 H6AB H 0.614840 0.580916 0.453127 0.100 Uiso 1 1 calc R U . . .
 C39A C 0.5570(5) 0.7450(9) 0.6594(6) 0.050(3) Uani 1 1 d . . . . .
 H39A H 0.594828 0.749093 0.647703 0.060 Uiso 1 1 calc R U . . .
 C24A C 0.4103(7) 0.9178(14) 0.4435(7) 0.089(5) Uani 1 1 d . . . . .
 H24D H 0.382498 0.844714 0.431366 0.107 Uiso 1 1 calc R U . . .
 H24E H 0.430166 0.935733 0.406297 0.107 Uiso 1 1 calc R U . . .
 C3C C 0.2803(6) 1.4193(12) 0.7312(7) 0.083(4) Uani 1 1 d D . . . .
 H3CA H 0.306716 1.344534 0.745167 0.100 Uiso 1 1 calc R U . . .
 H3CB H 0.259584 1.441652 0.767179 0.100 Uiso 1 1 calc R U . . .
 C15C C 0.2151(6) 1.1147(14) 0.9965(6) 0.083(4) Uani 1 1 d . . . . .
 H15A H 0.213816 1.127867 1.043016 0.125 Uiso 1 1 calc R U . . .
 H15B H 0.256579 1.114214 0.991454 0.125 Uiso 1 1 calc R U . . .
 H15C H 0.196478 1.031943 0.981553 0.125 Uiso 1 1 calc R U . . .
 C26C C 0.0742(5) 1.0748(11) 0.6821(6) 0.064(3) Uani 1 1 d . . . . .
 H26A H 0.050671 1.155369 0.679347 0.077 Uiso 1 1 calc R U . . .
 H26B H 0.090212 1.054341 0.729026 0.077 Uiso 1 1 calc R U . . .
 C5B C 0.9976(6) 0.5085(13) 0.3799(8) 0.083(4) Uani 1 1 d D . . . .
 H5BA H 0.994508 0.572588 0.414466 0.100 Uiso 1 1 calc R U . . .
 H5BB H 1.039614 0.481221 0.385295 0.100 Uiso 1 1 calc R U . . .
 C11B C 0.8588(5) 0.1204(11) 0.5000(5) 0.057(3) Uani 1 1 d . . . . .
 H11B H 0.871103 0.041151 0.521556 0.068 Uiso 1 1 calc R U . . .
 C4C C 0.3155(7) 1.5351(14) 0.7133(8) 0.092(5) Uani 1 1 d D . . . .
 H4CA H 0.350234 1.507295 0.695384 0.111 Uiso 1 1 calc R U . . .
 H4CB H 0.328949 1.592689 0.751593 0.111 Uiso 1 1 calc R U . . .
 C29B C 0.7797(5) 0.0042(10) 0.2483(5) 0.063(3) Uani 1 1 d D . . . .
 H29D H 0.819806 -0.035077 0.258137 0.075 Uiso 1 1 calc R U . . .
 H29E H 0.768910 0.023843 0.200615 0.075 Uiso 1 1 calc R U . . .
 C6C C 0.2318(6) 1.5013(11) 0.6279(8) 0.085(4) Uani 1 1 d . . . . .
 H6CA H 0.244661 1.477953 0.586675 0.101 Uiso 1 1 calc R U . . .
 H6CB H 0.189495 1.527108 0.616456 0.101 Uiso 1 1 calc R U . . .
 C9C C 0.1534(6) 1.3264(12) 0.8493(6) 0.066(3) Uani 1 1 d . . . . .
 H9C H 0.133338 1.394158 0.866604 0.079 Uiso 1 1 calc R U . . .
 C42C C 0.3739(5) 1.0901(12) 0.7174(7) 0.064(3) Uani 1 1 d . . . . .
 C27B C 0.6901(7) 0.0088(14) 0.2879(9) 0.086(4) Uani 1 1 d . . . . .
 H27D H 0.659641 0.035009 0.249105 0.104 Uiso 1 1 calc R U . . .
 H27E H 0.669966 -0.031735 0.320723 0.104 Uiso 1 1 calc R U . . .
 O19A O 0.6807(6) 0.8717(14) 0.6110(7) 0.089(4) Uani 0.6667 1 d . . P B 1
 C6B C 0.9573(7) 0.3919(14) 0.3838(7) 0.089(5) Uani 1 1 d D . . . .
 H6BA H 0.979797 0.310691 0.382838 0.106 Uiso 1 1 calc R U . . .
 H6BB H 0.942470 0.394567 0.425371 0.106 Uiso 1 1 calc R U . . .
 F18A F 0.7273(7) 1.083(2) 0.5404(9) 0.152(8) Uani 0.6667 1 d D . P B 1
 C22A C 0.4167(9) 1.0986(15) 0.5156(7) 0.108(6) Uani 1 1 d . . . . .
 H22A H 0.439745 1.168525 0.500033 0.129 Uiso 1 1 calc R U . . .
 H22B H 0.393535 1.136065 0.546413 0.129 Uiso 1 1 calc R U . . .
 C4B C 0.9762(9) 0.5611(15) 0.3158(9) 0.110(6) Uani 1 1 d . . . . .
 H4BA H 0.999880 0.528278 0.284397 0.132 Uiso 1 1 calc R U . . .
 H4BB H 0.978919 0.656537 0.316978 0.132 Uiso 1 1 calc R U . . .
 C28B C 0.7352(7) -0.0848(12) 0.2678(9) 0.093(5) Uani 1 1 d D . . . .
 H28C H 0.753774 -0.140474 0.305183 0.111 Uiso 1 1 calc R U . . .
 H28D H 0.716118 -0.139906 0.230391 0.111 Uiso 1 1 calc R U . . .
 C28C C 0.0805(8) 0.8800(15) 0.6226(9) 0.109(6) Uani 1 1 d . . . . .
 H28A H 0.096891 0.812964 0.655355 0.131 Uiso 1 1 calc R U . . .
 H28B H 0.061011 0.837335 0.581049 0.131 Uiso 1 1 calc R U . . .
 C24C C 0.1378(9) 1.2822(17) 0.3148(7) 0.114(6) Uani 1 1 d . . . . .
 H24A H 0.148752 1.293833 0.271924 0.171 Uiso 1 1 calc R U . . .
 H24B H 0.115103 1.357439 0.324385 0.171 Uiso 1 1 calc R U . . .
 H24C H 0.113379 1.204352 0.313728 0.171 Uiso 1 1 calc R U . . .
 C27C C 0.0373(8) 0.9656(17) 0.6483(10) 0.119(7) Uani 1 1 d . . . . .
 H27A H 0.006072 0.997966 0.611622 0.143 Uiso 1 1 calc R U . . .
 H27B H 0.018069 0.917974 0.679679 0.143 Uiso 1 1 calc R U . . .
 C23C C 0.2470(9) 1.2582(16) 0.3411(7) 0.104(6) Uani 1 1 d . . . . .
 H23A H 0.264212 1.172524 0.352195 0.156 Uiso 1 1 calc R U . . .
 H23B H 0.274760 1.324489 0.362553 0.156 Uiso 1 1 calc R U . . .
 H23C H 0.239468 1.270365 0.293191 0.156 Uiso 1 1 calc R U . . .
 C23B C 0.9276(7) 0.2466(13) 0.0000(7) 0.083(4) Uani 1 1 d . . . . .
 H23F H 0.952501 0.320604 0.017336 0.125 Uiso 1 1 calc R U . . .
 H23G H 0.923174 0.242952 -0.048001 0.125 Uiso 1 1 calc R U . . .
 H23H H 0.946325 0.166856 0.019579 0.125 Uiso 1 1 calc R U . . .
 C24B C 0.8166(9) 0.2590(15) -0.0352(7) 0.096(5) Uani 1 1 d . . . . .
 H24F H 0.791383 0.186189 -0.028325 0.145 Uiso 1 1 calc R U . . .
 H24G H 0.827964 0.249981 -0.078014 0.145 Uiso 1 1 calc R U . . .
 H24H H 0.794748 0.339946 -0.034212 0.145 Uiso 1 1 calc R U . . .
 S10A S 0.6128(3) 1.0209(6) 0.5473(3) 0.0382(14) Uani 0.3333 1 d D . P B 2
 F13A F 0.6668(13) 1.000(3) 0.4491(10) 0.091(8) Uani 0.3333 1 d D . P B 2
 F16A F 0.7244(8) 0.960(2) 0.5424(12) 0.082(6) Uani 0.3333 1 d D . P B 2
 F17A F 0.6965(9) 1.1525(19) 0.5130(13) 0.075(6) Uani 0.3333 1 d D . P B 2
 O12A O 0.5750(8) 1.102(2) 0.5107(11) 0.056(5) Uani 0.3333 1 d . . P B 2
 O7A O 0.5929(4) 0.8931(8) 0.5344(4) 0.067(2) Uani 1 1 d . . . . .
 S33A S 0.38548(15) 0.4874(3) 0.49365(15) 0.0639(8) Uani 1 1 d . . . . .
 S1 S 0.9774(6) 0.060(2) 0.3195(6) 0.093(5) Uani 0.25 1 d D . P A 2
 O38B O 0.9299(5) 0.0995(9) 0.3235(4) 0.077(3) Uani 1 1 d . . . . .
 O1 O 1.018(2) 0.138(6) 0.314(2) 0.126(18) Uani 0.25 1 d . . P A 2
 F44B F 1.0331(5) -0.1509(11) 0.4095(6) 0.135(4) Uani 1 1 d . . . . .

loop_
  _atom_site_aniso_label
  _atom_site_aniso_U_11
  _atom_site_aniso_U_22
  _atom_site_aniso_U_33
  _atom_site_aniso_U_23
  _atom_site_aniso_U_13
  _atom_site_aniso_U_12
 Cu1C 0.0436(6) 0.0478(6) 0.0412(5) 0.0013(6) 0.0039(4) -0.0046(6)
 Cu1A 0.0505(8) 0.0566(8) 0.0381(7) 0.0034(5) 0.0109(6) 0.0107(6)
 Cu1B 0.0459(7) 0.0691(8) 0.0412(7) -0.0039(6) 0.0046(6) -0.0084(6)
 S39C 0.0404(14) 0.0587(15) 0.0534(14) 0.0014(12) 0.0050(11) -0.0024(12)
 S31C 0.0465(15) 0.0530(14) 0.0613(15) 0.0083(13) -0.0019(12) -0.0014(12)
 S31B 0.0616(19) 0.085(2) 0.0659(18) 0.0174(16) 0.0169(15) 0.0156(16)
 S39B 0.051(2) 0.0578(18) 0.0418(16) 0.0031(14) 0.0069(14) 0.0062(16)
 S8A 0.039(2) 0.076(3) 0.052(2) -0.005(2) 0.0075(18) -0.002(2)
 O2C 0.051(5) 0.053(4) 0.053(4) -0.001(3) 0.001(4) -0.012(3)
 O2A 0.056(5) 0.059(4) 0.062(5) 0.019(3) 0.027(4) 0.015(4)
 O38C 0.042(4) 0.088(6) 0.053(4) 0.016(4) 0.006(3) 0.016(4)
 O2B 0.049(4) 0.068(4) 0.051(4) 0.009(3) -0.004(3) -0.011(3)
 F35C 0.046(4) 0.085(5) 0.120(6) -0.002(4) -0.009(4) 0.014(3)
 N16C 0.039(5) 0.056(5) 0.044(6) 0.008(4) 0.006(4) -0.001(4)
 F37C 0.062(4) 0.095(5) 0.089(5) 0.007(4) 0.020(4) -0.015(4)
 N25A 0.059(6) 0.054(5) 0.041(6) 0.006(4) 0.015(5) 0.002(4)
 F45C 0.098(6) 0.092(5) 0.079(5) -0.043(4) -0.018(4) 0.014(4)
 O41B 0.034(4) 0.070(6) 0.058(5) 0.009(4) 0.004(4) 0.001(4)
 O32C 0.082(7) 0.101(7) 0.079(6) 0.028(5) 0.005(5) -0.009(5)
 F36C 0.066(4) 0.093(5) 0.088(5) -0.027(4) 0.007(4) -0.010(4)
 C41A 0.069(9) 0.119(12) 0.052(8) 0.006(7) 0.018(6) 0.008(7)
 O34A 0.064(6) 0.128(8) 0.069(6) 0.032(5) 0.005(4) -0.003(5)
 N40A 0.062(6) 0.072(6) 0.046(6) 0.002(4) 0.008(5) -0.001(5)
 O40C 0.066(6) 0.101(6) 0.067(5) -0.026(5) 0.007(4) 0.005(5)
 N34A 0.044(5) 0.061(5) 0.040(6) 0.008(4) 0.009(4) 0.009(4)
 F36A 0.061(5) 0.112(6) 0.133(8) 0.027(5) 0.000(5) 0.008(5)
 N13C 0.084(8) 0.068(6) 0.052(7) -0.005(5) 0.011(6) 0.002(6)
 C1 0.036(6) 0.058(6) 0.048(6) -0.004(4) 0.009(5) -0.006(4)
 O32B 0.144(10) 0.077(6) 0.090(7) 0.019(5) 0.033(7) -0.012(6)
 N16B 0.040(5) 0.070(6) 0.039(5) 0.006(4) 0.002(4) 0.000(4)
 O20A 0.051(5) 0.060(4) 0.052(4) -0.006(3) -0.004(3) 0.013(3)
 C28A 0.030(5) 0.060(6) 0.050(7) 0.004(5) 0.007(4) 0.004(5)
 O41C 0.089(7) 0.073(5) 0.091(7) 0.034(5) 0.011(5) -0.005(5)
 N31A 0.035(5) 0.070(6) 0.044(5) -0.003(4) 0.010(4) 0.003(4)
 O33C 0.054(5) 0.074(5) 0.113(8) -0.025(5) -0.001(5) 0.000(4)
 C17B 0.046(6) 0.065(6) 0.050(7) 0.000(4) 0.001(5) 0.003(5)
 F43C 0.043(4) 0.080(5) 0.144(7) -0.024(5) -0.015(4) 0.001(4)
 N13B 0.068(8) 0.092(7) 0.051(6) -0.004(5) 0.012(5) -0.002(6)
 F38A 0.124(8) 0.136(8) 0.085(6) 0.044(6) -0.032(5) -0.040(6)
 C29A 0.047(6) 0.060(6) 0.049(6) 0.008(5) 0.005(5) -0.008(5)
 O25C 0.055(5) 0.052(4) 0.061(5) 0.001(3) 0.010(4) -0.014(4)
 N7C 0.062(7) 0.052(5) 0.047(6) 0.003(4) 0.012(5) -0.002(4)
 F37B 0.119(10) 0.40(2) 0.115(9) -0.011(11) 0.005(7) 0.165(13)
 O30C 0.048(5) 0.070(5) 0.075(6) 0.001(4) 0.005(4) 0.005(4)
 O33B 0.056(6) 0.132(8) 0.094(7) -0.042(6) 0.003(5) -0.028(5)
 O25B 0.048(4) 0.060(4) 0.056(4) -0.008(3) 0.013(3) -0.007(3)
 C34C 0.057(7) 0.057(6) 0.056(6) -0.003(5) -0.001(5) -0.002(5)
 C42A 0.089(10) 0.134(12) 0.038(7) -0.007(7) -0.007(7) 0.028(9)
 F44C 0.089(6) 0.085(5) 0.119(7) 0.018(5) 0.022(5) -0.026(4)
 C27A 0.086(9) 0.049(6) 0.061(7) -0.006(5) 0.030(6) 0.000(5)
 C37A 0.053(7) 0.048(6) 0.035(6) 0.006(4) 0.007(5) 0.001(4)
 C17C 0.050(6) 0.071(7) 0.052(6) -0.007(5) 0.009(5) -0.012(5)
 N7B 0.058(7) 0.057(5) 0.043(6) -0.006(4) 0.003(5) -0.003(4)
 C3A 0.063(8) 0.067(7) 0.081(8) 0.014(6) 0.016(6) -0.004(6)
 F37A 0.138(9) 0.090(6) 0.146(9) -0.020(6) 0.011(7) 0.040(6)
 C26A 0.079(9) 0.052(6) 0.054(7) -0.005(5) 0.017(6) -0.002(5)
 C19C 0.081(10) 0.056(7) 0.055(8) -0.003(5) 0.010(7) -0.006(6)
 O40B 0.106(8) 0.129(8) 0.059(5) -0.002(5) 0.026(5) 0.023(6)
 C36A 0.039(6) 0.071(7) 0.051(7) -0.009(5) 0.015(5) -0.007(5)
 C18B 0.067(8) 0.060(6) 0.039(6) 0.004(4) -0.005(5) 0.000(5)
 F14A 0.108(12) 0.126(12) 0.084(11) 0.003(8) 0.051(9) 0.028(9)
 C18C 0.053(7) 0.077(8) 0.046(6) -0.002(5) -0.011(5) 0.001(5)
 C35A 0.070(9) 0.083(9) 0.085(10) 0.009(8) -0.001(7) -0.013(7)
 C4A 0.092(11) 0.065(7) 0.073(8) -0.001(6) 0.006(7) 0.012(7)
 C19B 0.068(8) 0.053(6) 0.049(7) -0.009(5) 0.016(6) -0.024(5)
 C38A 0.050(7) 0.060(7) 0.059(8) 0.004(5) -0.003(6) 0.005(5)
 F35B 0.149(10) 0.127(7) 0.127(8) -0.057(6) 0.050(7) -0.021(7)
 F43B 0.100(7) 0.212(11) 0.059(5) -0.012(6) 0.000(5) -0.006(7)
 C21C 0.046(6) 0.066(6) 0.047(6) 0.010(5) 0.003(4) -0.010(5)
 N22B 0.092(9) 0.090(7) 0.043(6) -0.001(4) 0.025(6) -0.021(6)
 O32A 0.077(7) 0.084(6) 0.149(10) -0.041(6) 0.025(6) -0.002(5)
 C32A 0.078(9) 0.069(7) 0.057(7) -0.011(5) 0.021(6) 0.004(6)
 C30A 0.054(7) 0.070(7) 0.043(6) 0.002(5) 0.001(5) -0.009(5)
 F36B 0.133(10) 0.182(11) 0.126(9) 0.011(8) 0.072(8) -0.010(8)
 C34B 0.068(8) 0.081(8) 0.060(7) -0.021(6) 0.012(6) -0.007(6)
 C11C 0.062(7) 0.062(6) 0.048(6) 0.015(5) 0.008(5) 0.010(5)
 C9B 0.038(6) 0.077(7) 0.062(7) -0.018(6) 0.005(5) 0.009(5)
 O30A 0.050(5) 0.094(6) 0.068(5) 0.002(5) 0.008(4) -0.006(4)
 C8B 0.054(7) 0.066(6) 0.053(6) -0.004(5) -0.004(5) 0.007(5)
 C5A 0.067(8) 0.105(10) 0.065(8) -0.008(7) 0.015(6) 0.019(7)
 N22C 0.104(10) 0.086(7) 0.043(6) 0.008(5) 0.007(6) -0.020(6)
 C20B 0.057(7) 0.066(7) 0.053(7) -0.002(5) 0.011(5) -0.004(5)
 F15A 0.106(10) 0.105(9) 0.074(8) 0.026(7) 0.016(7) -0.005(8)
 C9A 0.044(7) 0.081(8) 0.089(10) 0.006(7) 0.011(6) 0.000(6)
 O11A 0.106(8) 0.111(7) 0.078(6) -0.038(6) 0.031(6) -0.018(6)
 C14C 0.070(8) 0.101(9) 0.052(7) -0.011(6) 0.024(6) -0.004(7)
 C10B 0.042(6) 0.078(7) 0.045(6) 0.003(5) 0.004(5) -0.006(5)
 C26B 0.046(6) 0.069(7) 0.095(9) -0.006(6) 0.033(6) -0.001(5)
 C5C 0.115(13) 0.085(10) 0.096(11) 0.024(8) -0.002(9) -0.033(9)
 C10C 0.073(10) 0.076(8) 0.046(8) 0.012(6) -0.003(6) -0.002(7)
 C23A 0.045(8) 0.113(12) 0.141(16) 0.062(11) 0.019(9) 0.018(8)
 O30B 0.070(6) 0.098(6) 0.065(5) 0.001(5) -0.003(4) 0.031(5)
 C3B 0.076(8) 0.075(7) 0.061(7) 0.020(6) 0.001(6) 0.016(6)
 C8C 0.080(9) 0.061(7) 0.060(7) 0.007(5) 0.002(6) 0.013(6)
 C20C 0.070(8) 0.066(7) 0.049(6) 0.001(5) 0.015(5) -0.007(6)
 C42B 0.057(7) 0.074(8) 0.068(8) 0.002(6) 0.001(6) -0.008(6)
 C33A 0.072(9) 0.094(9) 0.061(8) 0.004(7) 0.008(6) -0.027(7)
 C14B 0.067(9) 0.146(13) 0.062(8) -0.033(8) 0.024(7) -0.021(9)
 C21B 0.045(6) 0.081(8) 0.048(7) 0.007(5) 0.007(5) 0.000(5)
 F45B 0.070(6) 0.178(10) 0.198(12) -0.087(9) 0.040(7) -0.043(7)
 C21A 0.079(9) 0.060(7) 0.092(9) -0.017(6) 0.012(7) 0.009(6)
 C12C 0.059(7) 0.060(6) 0.060(6) 0.011(5) 0.020(5) 0.017(5)
 C12B 0.057(7) 0.070(7) 0.059(7) -0.008(5) 0.019(5) -0.003(5)
 C15B 0.074(9) 0.120(11) 0.055(7) 0.017(7) 0.001(6) 0.004(8)
 C29C 0.081(9) 0.061(7) 0.085(8) -0.018(6) 0.030(7) -0.022(6)
 C6A 0.088(10) 0.072(8) 0.101(10) 0.026(7) 0.045(8) 0.023(7)
 C39A 0.040(6) 0.064(7) 0.045(6) -0.003(4) 0.006(5) -0.001(4)
 C24A 0.082(10) 0.094(10) 0.074(9) -0.016(7) -0.022(8) 0.028(8)
 C3C 0.072(9) 0.067(7) 0.096(10) -0.011(7) -0.018(7) -0.001(6)
 C15C 0.074(9) 0.117(11) 0.053(7) 0.022(7) -0.003(6) -0.010(8)
 C26C 0.051(6) 0.064(6) 0.082(8) -0.009(6) 0.023(6) -0.012(5)
 C5B 0.067(9) 0.086(9) 0.088(10) -0.020(7) -0.005(7) -0.004(7)
 C11B 0.055(6) 0.070(6) 0.047(6) 0.007(5) 0.013(5) 0.001(5)
 C4C 0.067(9) 0.092(10) 0.116(13) -0.017(9) 0.013(8) -0.030(8)
 C29B 0.059(7) 0.070(6) 0.054(6) -0.019(5) 0.002(5) 0.006(5)
 C6C 0.076(9) 0.053(7) 0.110(10) 0.026(6) -0.015(7) -0.022(6)
 C9C 0.062(8) 0.074(8) 0.059(7) -0.003(6) 0.005(5) 0.015(6)
 C42C 0.040(6) 0.071(7) 0.075(8) -0.015(6) -0.003(6) 0.009(5)
 C27B 0.062(8) 0.095(10) 0.098(11) -0.004(8) 0.008(8) -0.018(8)
 O19A 0.068(9) 0.120(11) 0.069(8) 0.028(8) -0.008(7) 0.010(8)
 C6B 0.082(10) 0.098(10) 0.069(8) 0.020(7) -0.024(7) -0.029(8)
 F18A 0.078(11) 0.23(2) 0.135(14) 0.051(14) -0.016(10) -0.083(13)
 C22A 0.159(17) 0.088(10) 0.072(9) 0.003(8) 0.016(10) 0.057(11)
 C4B 0.133(16) 0.080(9) 0.124(14) 0.002(9) 0.041(12) -0.047(10)
 C28B 0.099(12) 0.059(7) 0.117(13) -0.011(7) 0.015(10) -0.015(7)
 C28C 0.115(14) 0.082(10) 0.140(15) -0.034(10) 0.053(12) -0.041(9)
 C24C 0.139(17) 0.142(14) 0.049(8) 0.001(8) -0.009(9) -0.030(12)
 C27C 0.088(12) 0.126(14) 0.154(17) -0.074(13) 0.053(11) -0.061(11)
 C23C 0.133(16) 0.128(14) 0.059(9) 0.020(8) 0.037(9) -0.003(10)
 C23B 0.093(11) 0.105(11) 0.059(8) 0.005(6) 0.032(7) -0.010(7)
 C24B 0.121(14) 0.122(12) 0.043(8) -0.005(7) 0.011(8) -0.014(9)
 S10A 0.032(3) 0.041(3) 0.041(3) 0.012(3) 0.006(3) 0.012(3)
 F13A 0.11(2) 0.15(3) 0.033(12) -0.016(13) 0.046(12) -0.018(18)
 F16A 0.030(10) 0.092(15) 0.13(2) 0.004(14) 0.016(11) 0.005(10)
 F17A 0.039(11) 0.079(13) 0.114(18) 0.002(12) 0.033(12) -0.023(10)
 O12A 0.024(9) 0.069(12) 0.077(14) 0.016(10) 0.013(9) 0.001(8)
 O7A 0.066(5) 0.077(5) 0.061(5) -0.007(4) 0.018(4) -0.022(4)
 S33A 0.070(2) 0.0660(18) 0.0526(16) 0.0015(14) 0.0047(14) -0.0053(15)
 S1 0.031(6) 0.189(18) 0.055(7) 0.002(9) -0.006(5) 0.001(9)
 O38B 0.084(7) 0.080(6) 0.065(5) 0.015(4) 0.012(5) 0.014(5)
 O1 0.08(3) 0.20(5) 0.09(3) 0.06(3) 0.01(2) 0.02(3)
 F44B 0.094(7) 0.147(9) 0.145(9) 0.029(7) -0.018(6) 0.035(6)

_geom_special_details
;
 All esds (except the esd in the dihedral angle between two l.s. planes)
 are estimated using the full covariance matrix.  The cell esds are taken
 into account individually in the estimation of esds in distances, angles
 and torsion angles; correlations between esds in cell parameters are only
 used when they are defined by crystal symmetry.  An approximate (isotropic)
 treatment of cell esds is used for estimating esds involving l.s. planes.
;
loop_
  _geom_bond_atom_site_label_1
  _geom_bond_atom_site_label_2
  _geom_bond_distance
  _geom_bond_site_symmetry_2
  _geom_bond_publ_flag
 Cu1C O2C 2.056(8) . ?
 Cu1C O38C 2.401(8) . ?
 Cu1C N16C 1.957(10) . ?
 Cu1C O25C 2.053(7) . ?
 Cu1C N7C 1.975(10) . ?
 Cu1C O30C 2.357(8) . ?
 Cu1A O2A 2.033(7) . ?
 Cu1A N25A 1.968(10) . ?
 Cu1A N34A 1.962(10) . ?
 Cu1A O20A 2.050(7) . ?
 Cu1A O7A 2.390(8) . ?
 Cu1B O2B 2.065(7) . ?
 Cu1B N16B 1.981(10) . ?
 Cu1B O25B 2.053(7) . ?
 Cu1B N7B 1.957(11) . ?
 Cu1B O30B 2.347(8) . ?
 S39C O38C 1.437(8) . ?
 S39C O40C 1.437(9) . ?
 S39C O41C 1.417(9) . ?
 S39C C42C 1.822(12) . ?
 S31C O32C 1.421(9) . ?
 S31C O33C 1.440(10) . ?
 S31C O30C 1.435(9) . ?
 S31C C34C 1.827(12) . ?
 S31B O32B 1.380(9) . ?
 S31B O33B 1.482(9) . ?
 S31B C34B 1.762(13) . ?
 S31B O30B 1.387(9) . ?
 S39B O41B 1.412(9) . ?
 S39B O40B 1.417(10) . ?
 S39B C42B 1.837(12) . ?
 S39B O38B 1.458(10) . ?
 S8A C9A 1.812(14) . ?
 S8A O11A 1.379(10) . ?
 S8A O19A 1.488(14) . ?
 S8A O7A 1.368(10) . ?
 O2C C3C 1.432(14) . ?
 O2C C6C 1.441(14) . ?
 O2A C3A 1.475(13) . ?
 O2A C6A 1.434(15) . ?
 O2B C3B 1.440(13) . ?
 O2B C6B 1.418(14) . ?
 F35C C34C 1.333(13) . ?
 N16C C17C 1.344(15) . ?
 N16C C21C 1.372(15) . ?
 F37C C34C 1.339(14) . ?
 N25A C26A 1.347(14) . ?
 N25A C30A 1.356(14) . ?
 F45C C42C 1.346(14) . ?
 F36C C34C 1.312(13) . ?
 C41A H41A 0.9800 . ?
 C41A H41B 0.9800 . ?
 C41A H41C 0.9800 . ?
 C41A N40A 1.440(17) . ?
 O34A S33A 1.397(10) . ?
 N40A C42A 1.480(17) . ?
 N40A C37A 1.350(16) . ?
 N34A C1 1.343(15) . ?
 N34A C39A 1.333(15) . ?
 F36A C35A 1.310(16) . ?
 N13C C14C 1.468(16) . ?
 N13C C10C 1.333(18) . ?
 N13C C15C 1.501(17) . ?
 C1 H1 0.9500 . ?
 C1 C36A 1.398(16) . ?
 N16B C17B 1.354(15) . ?
 N16B C21B 1.351(15) . ?
 O20A C21A 1.467(14) . ?
 O20A C24A 1.444(14) . ?
 C28A N31A 1.324(14) . ?
 C28A C29A 1.430(15) . ?
 C28A C27A 1.407(15) . ?
 N31A C32A 1.425(15) . ?
 N31A C33A 1.484(15) . ?
 C17B H17B 0.9500 . ?
 C17B C18B 1.334(17) . ?
 F43C C42C 1.337(13) . ?
 N13B C10B 1.352(16) . ?
 N13B C14B 1.411(19) . ?
 N13B C15B 1.502(17) . ?
 F38A C35A 1.274(17) . ?
 C29A H29C 0.9500 . ?
 C29A C30A 1.359(15) . ?
 O25C C29C 1.444(13) . ?
 O25C C26C 1.441(13) . ?
 N7C C8C 1.381(15) . ?
 N7C C12C 1.331(14) . ?
 F37B C34B 1.295(16) . ?
 O25B C26B 1.464(13) . ?
 O25B C29B 1.444(12) . ?
 C42A H42A 0.9800 . ?
 C42A H42B 0.9800 . ?
 C42A H42C 0.9800 . ?
 F44C C42C 1.299(15) . ?
 C27A H27C 0.9500 . ?
 C27A C26A 1.348(16) . ?
 C37A C36A 1.399(17) . ?
 C37A C38A 1.376(18) . ?
 C17C H17C 0.9500 . ?
 C17C C18C 1.369(16) . ?
 N7B C8B 1.334(14) . ?
 N7B C12B 1.375(14) . ?
 C3A H3AA 0.9900 . ?
 C3A H3AB 0.9900 . ?
 C3A C4A 1.470(16) . ?
 F37A C35A 1.422(18) . ?
 C26A H26C 0.9500 . ?
 C19C C18C 1.37(2) . ?
 C19C N22C 1.392(19) . ?
 C19C C20C 1.38(2) . ?
 O40B S1 1.70(2) . ?
 C36A H36A 0.9500 . ?
 C18B H18B 0.9500 . ?
 C18B C19B 1.422(16) . ?
 F14A C9A 1.373(19) . ?
 C18C H18C 0.9500 . ?
 C35A S33A 1.843(15) . ?
 C4A H4AA 0.9900 . ?
 C4A H4AB 0.9900 . ?
 C4A C5A 1.48(2) . ?
 C19B N22B 1.385(17) . ?
 C19B C20B 1.410(18) . ?
 C38A H38A 0.9500 . ?
 C38A C39A 1.382(18) . ?
 F35B C34B 1.341(15) . ?
 F43B C42B 1.329(15) . ?
 C21C H21C 0.9500 . ?
 C21C C20C 1.361(16) . ?
 N22B C23B 1.454(19) . ?
 N22B C24B 1.44(2) . ?
 O32A S33A 1.460(10) . ?
 C32A H32A 0.9800 . ?
 C32A H32B 0.9800 . ?
 C32A H32C 0.9800 . ?
 C30A H30A 0.9500 . ?
 F36B C34B 1.294(16) . ?
 C11C H11C 0.9500 . ?
 C11C C10C 1.450(18) . ?
 C11C C12C 1.365(15) . ?
 C9B H9B 0.9500 . ?
 C9B C8B 1.387(16) . ?
 C9B C10B 1.417(16) . ?
 O30A S33A 1.411(9) . ?
 C8B H8B 0.9500 . ?
 C5A H5AA 0.9900 . ?
 C5A H5AB 0.9900 . ?
 C5A C6A 1.534(16) . ?
 N22C C24C 1.41(2) . ?
 N22C C23C 1.50(2) . ?
 C20B H20B 0.9500 . ?
 C20B C21B 1.334(17) . ?
 F15A C9A 1.312(17) . ?
 C9A F18A 1.276(16) . ?
 C9A S10A 1.819(15) . ?
 C9A F13A 1.31(2) . ?
 C9A F16A 1.32(2) . ?
 C9A F17A 1.34(2) . ?
 O11A S10A 1.406(11) . ?
 C14C H14A 0.9800 . ?
 C14C H14B 0.9800 . ?
 C14C H14C 0.9800 . ?
 C10B C11B 1.408(16) . ?
 C26B H26D 0.9900 . ?
 C26B H26E 0.9900 . ?
 C26B C27B 1.483(18) . ?
 C5C H5CA 0.9900 . ?
 C5C H5CB 0.9900 . ?
 C5C C4C 1.61(2) . ?
 C5C C6C 1.373(18) . ?
 C10C C9C 1.435(17) . ?
 C23A H23D 0.9900 . ?
 C23A H23E 0.9900 . ?
 C23A C24A 1.53(2) . ?
 C23A C22A 1.45(2) . ?
 C3B H3BA 0.9900 . ?
 C3B H3BB 0.9900 . ?
 C3B C4B 1.55(2) . ?
 C8C H8C 0.9500 . ?
 C8C C9C 1.341(17) . ?
 C20C H20C 0.9500 . ?
 C42B F45B 1.246(16) . ?
 C42B S1 1.858(16) . ?
 C42B F44B 1.337(15) . ?
 C33A H33A 0.9800 . ?
 C33A H33B 0.9800 . ?
 C33A H33C 0.9800 . ?
 C14B H14D 0.9800 . ?
 C14B H14E 0.9800 . ?
 C14B H14F 0.9800 . ?
 C21B H21D 0.9500 . ?
 C21A H21A 0.9900 . ?
 C21A H21B 0.9900 . ?
 C21A C22A 1.437(18) . ?
 C12C H12C 0.9500 . ?
 C12B H12B 0.9500 . ?
 C12B C11B 1.377(15) . ?
 C15B H15D 0.9800 . ?
 C15B H15E 0.9800 . ?
 C15B H15F 0.9800 . ?
 C29C H29A 0.9900 . ?
 C29C H29B 0.9900 . ?
 C29C C28C 1.489(18) . ?
 C6A H6AA 0.9900 . ?
 C6A H6AB 0.9900 . ?
 C39A H39A 0.9500 . ?
 C24A H24D 0.9900 . ?
 C24A H24E 0.9900 . ?
 C3C H3CA 0.9900 . ?
 C3C H3CB 0.9900 . ?
 C3C C4C 1.536(16) . ?
 C15C H15A 0.9800 . ?
 C15C H15B 0.9800 . ?
 C15C H15C 0.9800 . ?
 C26C H26A 0.9900 . ?
 C26C H26B 0.9900 . ?
 C26C C27C 1.500(17) . ?
 C5B H5BA 0.9900 . ?
 C5B H5BB 0.9900 . ?
 C5B C6B 1.535(16) . ?
 C5B C4B 1.43(2) . ?
 C11B H11B 0.9500 . ?
 C4C H4CA 0.9900 . ?
 C4C H4CB 0.9900 . ?
 C29B H29D 0.9900 . ?
 C29B H29E 0.9900 . ?
 C29B C28B 1.493(16) . ?
 C6C H6CA 0.9900 . ?
 C6C H6CB 0.9900 . ?
 C9C H9C 0.9500 . ?
 C27B H27D 0.9900 . ?
 C27B H27E 0.9900 . ?
 C27B C28B 1.54(2) . ?
 C6B H6BA 0.9900 . ?
 C6B H6BB 0.9900 . ?
 C22A H22A 0.9900 . ?
 C22A H22B 0.9900 . ?
 C4B H4BA 0.9900 . ?
 C4B H4BB 0.9900 . ?
 C28B H28C 0.9900 . ?
 C28B H28D 0.9900 . ?
 C28C H28A 0.9900 . ?
 C28C H28B 0.9900 . ?
 C28C C27C 1.51(2) . ?
 C24C H24A 0.9800 . ?
 C24C H24B 0.9800 . ?
 C24C H24C 0.9800 . ?
 C27C H27A 0.9900 . ?
 C27C H27B 0.9900 . ?
 C23C H23A 0.9800 . ?
 C23C H23B 0.9800 . ?
 C23C H23C 0.9800 . ?
 C23B H23F 0.9800 . ?
 C23B H23G 0.9800 . ?
 C23B H23H 0.9800 . ?
 C24B H24F 0.9800 . ?
 C24B H24G 0.9800 . ?
 C24B H24H 0.9800 . ?
 S10A O12A 1.33(2) . ?
 S10A O7A 1.408(11) . ?
 S1 O38B 1.188(16) . ?
 S1 O1 1.27(6) . ?

loop_
  _geom_angle_atom_site_label_1
  _geom_angle_atom_site_label_2
  _geom_angle_atom_site_label_3
  _geom_angle
  _geom_angle_site_symmetry_1
  _geom_angle_site_symmetry_3
  _geom_angle_publ_flag
 O2C Cu1C O38C 92.5(3) . . ?
 O2C Cu1C O30C 88.9(3) . . ?
 N16C Cu1C O2C 88.9(3) . . ?
 N16C Cu1C O38C 88.4(3) . . ?
 N16C Cu1C O25C 91.6(4) . . ?
 N16C Cu1C N7C 178.3(5) . . ?
 N16C Cu1C O30C 90.3(4) . . ?
 O25C Cu1C O2C 176.9(4) . . ?
 O25C Cu1C O38C 90.7(3) . . ?
 O25C Cu1C O30C 88.0(3) . . ?
 N7C Cu1C O2C 90.8(4) . . ?
 N7C Cu1C O38C 90.0(4) . . ?
 N7C Cu1C O25C 88.8(4) . . ?
 N7C Cu1C O30C 91.4(4) . . ?
 O30C Cu1C O38C 178.1(3) . . ?
 O2A Cu1A O20A 176.6(3) . . ?
 O2A Cu1A O7A 87.2(3) . . ?
 N25A Cu1A O2A 87.8(4) . . ?
 N25A Cu1A O20A 91.2(4) . . ?
 N25A Cu1A O7A 90.4(4) . . ?
 N34A Cu1A O2A 91.8(3) . . ?
 N34A Cu1A N25A 176.2(4) . . ?
 N34A Cu1A O20A 89.4(3) . . ?
 N34A Cu1A O7A 93.4(3) . . ?
 O20A Cu1A O7A 89.6(3) . . ?
 O2B Cu1B O30B 87.8(3) . . ?
 N16B Cu1B O2B 90.7(3) . . ?
 N16B Cu1B O25B 91.1(3) . . ?
 N16B Cu1B O30B 92.6(3) . . ?
 O25B Cu1B O2B 178.2(3) . . ?
 O25B Cu1B O30B 92.2(3) . . ?
 N7B Cu1B O2B 88.4(4) . . ?
 N7B Cu1B N16B 175.5(5) . . ?
 N7B Cu1B O25B 89.8(4) . . ?
 N7B Cu1B O30B 91.7(4) . . ?
 O38C S39C C42C 101.2(5) . . ?
 O40C S39C O38C 116.8(5) . . ?
 O40C S39C C42C 103.1(6) . . ?
 O41C S39C O38C 114.7(6) . . ?
 O41C S39C O40C 114.3(6) . . ?
 O41C S39C C42C 104.0(6) . . ?
 O32C S31C O33C 115.5(6) . . ?
 O32C S31C O30C 114.8(6) . . ?
 O32C S31C C34C 103.0(6) . . ?
 O33C S31C C34C 103.6(6) . . ?
 O30C S31C O33C 114.9(6) . . ?
 O30C S31C C34C 102.5(5) . . ?
 O32B S31B O33B 112.8(7) . . ?
 O32B S31B C34B 105.6(7) . . ?
 O32B S31B O30B 120.3(8) . . ?
 O33B S31B C34B 100.6(6) . . ?
 O30B S31B O33B 109.9(6) . . ?
 O30B S31B C34B 105.3(6) . . ?
 O41B S39B O40B 118.6(7) . . ?
 O41B S39B C42B 103.3(5) . . ?
 O41B S39B O38B 112.0(6) . . ?
 O40B S39B C42B 103.0(7) . . ?
 O40B S39B O38B 115.0(6) . . ?
 O38B S39B C42B 102.3(6) . . ?
 O11A S8A C9A 105.9(7) . . ?
 O11A S8A O19A 105.9(8) . . ?
 O19A S8A C9A 104.3(8) . . ?
 O7A S8A C9A 105.5(6) . . ?
 O7A S8A O11A 125.7(7) . . ?
 O7A S8A O19A 107.7(8) . . ?
 C3C O2C Cu1C 124.1(7) . . ?
 C3C O2C C6C 110.5(9) . . ?
 C6C O2C Cu1C 123.9(7) . . ?
 C3A O2A Cu1A 127.6(7) . . ?
 C6A O2A Cu1A 124.3(6) . . ?
 C6A O2A C3A 107.8(8) . . ?
 S39C O38C Cu1C 177.7(6) . . ?
 C3B O2B Cu1B 125.6(7) . . ?
 C6B O2B Cu1B 124.7(7) . . ?
 C6B O2B C3B 109.6(9) . . ?
 C17C N16C Cu1C 124.6(9) . . ?
 C17C N16C C21C 113.9(10) . . ?
 C21C N16C Cu1C 121.5(8) . . ?
 C26A N25A Cu1A 122.1(8) . . ?
 C26A N25A C30A 115.6(10) . . ?
 C30A N25A Cu1A 122.2(8) . . ?
 H41A C41A H41B 109.5 . . ?
 H41A C41A H41C 109.5 . . ?
 H41B C41A H41C 109.5 . . ?
 N40A C41A H41A 109.5 . . ?
 N40A C41A H41B 109.5 . . ?
 N40A C41A H41C 109.5 . . ?
 C41A N40A C42A 117.2(12) . . ?
 C37A N40A C41A 122.3(12) . . ?
 C37A N40A C42A 120.5(12) . . ?
 C1 N34A Cu1A 121.8(8) . . ?
 C39A N34A Cu1A 122.7(9) . . ?
 C39A N34A C1 115.4(10) . . ?
 C14C N13C C15C 121.2(11) . . ?
 C10C N13C C14C 120.2(12) . . ?
 C10C N13C C15C 118.5(12) . . ?
 N34A C1 H1 117.7 . . ?
 N34A C1 C36A 124.6(11) . . ?
 C36A C1 H1 117.7 . . ?
 C17B N16B Cu1B 122.7(8) . . ?
 C21B N16B Cu1B 120.9(8) . . ?
 C21B N16B C17B 116.4(11) . . ?
 C21A O20A Cu1A 123.8(7) . . ?
 C24A O20A Cu1A 127.2(7) . . ?
 C24A O20A C21A 108.2(9) . . ?
 N31A C28A C29A 123.3(10) . . ?
 N31A C28A C27A 123.0(11) . . ?
 C27A C28A C29A 113.6(10) . . ?
 C28A N31A C32A 122.4(10) . . ?
 C28A N31A C33A 120.6(10) . . ?
 C32A N31A C33A 116.9(10) . . ?
 N16B C17B H17B 118.2 . . ?
 C18B C17B N16B 123.7(12) . . ?
 C18B C17B H17B 118.2 . . ?
 C10B N13B C14B 121.3(13) . . ?
 C10B N13B C15B 117.1(11) . . ?
 C14B N13B C15B 120.9(12) . . ?
 C28A C29A H29C 119.2 . . ?
 C30A C29A C28A 121.7(10) . . ?
 C30A C29A H29C 119.2 . . ?
 C29C O25C Cu1C 124.0(7) . . ?
 C26C O25C Cu1C 124.2(6) . . ?
 C26C O25C C29C 110.7(8) . . ?
 C8C N7C Cu1C 122.1(8) . . ?
 C12C N7C Cu1C 122.3(8) . . ?
 C12C N7C C8C 115.4(10) . . ?
 S31C O30C Cu1C 169.4(6) . . ?
 C26B O25B Cu1B 122.6(6) . . ?
 C29B O25B Cu1B 126.2(6) . . ?
 C29B O25B C26B 111.0(8) . . ?
 F35C C34C S31C 112.2(7) . . ?
 F35C C34C F37C 106.1(10) . . ?
 F37C C34C S31C 111.1(8) . . ?
 F36C C34C S31C 112.0(9) . . ?
 F36C C34C F35C 107.7(9) . . ?
 F36C C34C F37C 107.4(9) . . ?
 N40A C42A H42A 109.5 . . ?
 N40A C42A H42B 109.5 . . ?
 N40A C42A H42C 109.5 . . ?
 H42A C42A H42B 109.5 . . ?
 H42A C42A H42C 109.5 . . ?
 H42B C42A H42C 109.5 . . ?
 C28A C27A H27C 119.6 . . ?
 C26A C27A C28A 120.9(11) . . ?
 C26A C27A H27C 119.6 . . ?
 N40A C37A C36A 120.4(12) . . ?
 N40A C37A C38A 123.1(12) . . ?
 C38A C37A C36A 116.5(12) . . ?
 N16C C17C H17C 117.7 . . ?
 N16C C17C C18C 124.6(11) . . ?
 C18C C17C H17C 117.7 . . ?
 C8B N7B Cu1B 123.1(8) . . ?
 C8B N7B C12B 117.1(10) . . ?
 C12B N7B Cu1B 119.7(7) . . ?
 O2A C3A H3AA 110.5 . . ?
 O2A C3A H3AB 110.5 . . ?
 H3AA C3A H3AB 108.7 . . ?
 C4A C3A O2A 106.1(10) . . ?
 C4A C3A H3AA 110.5 . . ?
 C4A C3A H3AB 110.5 . . ?
 N25A C26A C27A 125.1(11) . . ?
 N25A C26A H26C 117.5 . . ?
 C27A C26A H26C 117.5 . . ?
 C18C C19C N22C 120.0(15) . . ?
 C18C C19C C20C 118.0(13) . . ?
 C20C C19C N22C 122.0(16) . . ?
 C1 C36A C37A 118.6(11) . . ?
 C1 C36A H36A 120.7 . . ?
 C37A C36A H36A 120.7 . . ?
 C17B C18B H18B 120.1 . . ?
 C17B C18B C19B 119.9(12) . . ?
 C19B C18B H18B 120.1 . . ?
 C17C C18C C19C 119.6(11) . . ?
 C17C C18C H18C 120.2 . . ?
 C19C C18C H18C 120.2 . . ?
 F36A C35A F37A 105.1(14) . . ?
 F36A C35A S33A 111.7(10) . . ?
 F38A C35A F36A 110.4(13) . . ?
 F38A C35A F37A 109.7(12) . . ?
 F38A C35A S33A 112.5(12) . . ?
 F37A C35A S33A 106.9(10) . . ?
 C3A C4A H4AA 110.2 . . ?
 C3A C4A H4AB 110.2 . . ?
 C3A C4A C5A 107.4(11) . . ?
 H4AA C4A H4AB 108.5 . . ?
 C5A C4A H4AA 110.2 . . ?
 C5A C4A H4AB 110.2 . . ?
 N22B C19B C18B 122.5(13) . . ?
 N22B C19B C20B 121.3(13) . . ?
 C20B C19B C18B 116.0(12) . . ?
 C37A C38A H38A 119.6 . . ?
 C37A C38A C39A 120.9(12) . . ?
 C39A C38A H38A 119.6 . . ?
 N16C C21C H21C 117.6 . . ?
 C20C C21C N16C 124.9(11) . . ?
 C20C C21C H21C 117.6 . . ?
 C19B N22B C23B 121.5(13) . . ?
 C19B N22B C24B 118.5(13) . . ?
 C24B N22B C23B 119.9(12) . . ?
 N31A C32A H32A 109.5 . . ?
 N31A C32A H32B 109.5 . . ?
 N31A C32A H32C 109.5 . . ?
 H32A C32A H32B 109.5 . . ?
 H32A C32A H32C 109.5 . . ?
 H32B C32A H32C 109.5 . . ?
 N25A C30A C29A 122.8(11) . . ?
 N25A C30A H30A 118.6 . . ?
 C29A C30A H30A 118.6 . . ?
 F37B C34B S31B 114.9(10) . . ?
 F37B C34B F35B 105.2(13) . . ?
 F35B C34B S31B 110.4(10) . . ?
 F36B C34B S31B 114.6(10) . . ?
 F36B C34B F37B 108.0(14) . . ?
 F36B C34B F35B 102.7(12) . . ?
 C10C C11C H11C 120.1 . . ?
 C12C C11C H11C 120.1 . . ?
 C12C C11C C10C 119.8(10) . . ?
 C8B C9B H9B 120.6 . . ?
 C8B C9B C10B 118.8(10) . . ?
 C10B C9B H9B 120.6 . . ?
 N7B C8B C9B 124.1(11) . . ?
 N7B C8B H8B 118.0 . . ?
 C9B C8B H8B 118.0 . . ?
 C4A C5A H5AA 111.6 . . ?
 C4A C5A H5AB 111.6 . . ?
 C4A C5A C6A 101.1(12) . . ?
 H5AA C5A H5AB 109.4 . . ?
 C6A C5A H5AA 111.6 . . ?
 C6A C5A H5AB 111.6 . . ?
 C19C N22C C24C 122.8(16) . . ?
 C19C N22C C23C 120.8(14) . . ?
 C24C N22C C23C 116.2(13) . . ?
 C19B C20B H20B 120.2 . . ?
 C21B C20B C19B 119.7(12) . . ?
 C21B C20B H20B 120.2 . . ?
 F14A C9A S8A 108.7(11) . . ?
 F15A C9A S8A 112.7(10) . . ?
 F15A C9A F14A 103.3(13) . . ?
 F18A C9A S8A 112.0(13) . . ?
 F18A C9A F14A 109.0(16) . . ?
 F18A C9A F15A 110.8(15) . . ?
 F13A C9A S10A 111.4(14) . . ?
 F13A C9A F17A 103.7(19) . . ?
 F16A C9A S10A 115.3(14) . . ?
 F16A C9A F13A 110(2) . . ?
 F16A C9A F17A 107.8(16) . . ?
 F17A C9A S10A 108.4(12) . . ?
 N13C C14C H14A 109.5 . . ?
 N13C C14C H14B 109.5 . . ?
 N13C C14C H14C 109.5 . . ?
 H14A C14C H14B 109.5 . . ?
 H14A C14C H14C 109.5 . . ?
 H14B C14C H14C 109.5 . . ?
 N13B C10B C9B 120.8(12) . . ?
 N13B C10B C11B 122.0(11) . . ?
 C11B C10B C9B 117.2(10) . . ?
 O25B C26B H26D 110.8 . . ?
 O25B C26B H26E 110.8 . . ?
 O25B C26B C27B 104.9(10) . . ?
 H26D C26B H26E 108.8 . . ?
 C27B C26B H26D 110.8 . . ?
 C27B C26B H26E 110.8 . . ?
 H5CA C5C H5CB 109.0 . . ?
 C4C C5C H5CA 110.9 . . ?
 C4C C5C H5CB 110.9 . . ?
 C6C C5C H5CA 110.9 . . ?
 C6C C5C H5CB 110.9 . . ?
 C6C C5C C4C 104.0(12) . . ?
 N13C C10C C11C 122.5(12) . . ?
 N13C C10C C9C 122.7(14) . . ?
 C9C C10C C11C 114.7(12) . . ?
 H23D C23A H23E 108.7 . . ?
 C24A C23A H23D 110.5 . . ?
 C24A C23A H23E 110.5 . . ?
 C22A C23A H23D 110.5 . . ?
 C22A C23A H23E 110.5 . . ?
 C22A C23A C24A 106.1(11) . . ?
 S31B O30B Cu1B 151.3(6) . . ?
 O2B C3B H3BA 111.1 . . ?
 O2B C3B H3BB 111.1 . . ?
 O2B C3B C4B 103.5(10) . . ?
 H3BA C3B H3BB 109.0 . . ?
 C4B C3B H3BA 111.1 . . ?
 C4B C3B H3BB 111.1 . . ?
 N7C C8C H8C 117.3 . . ?
 C9C C8C N7C 125.4(11) . . ?
 C9C C8C H8C 117.3 . . ?
 C19C C20C H20C 120.6 . . ?
 C21C C20C C19C 118.8(13) . . ?
 C21C C20C H20C 120.6 . . ?
 F43B C42B S39B 112.4(9) . . ?
 F43B C42B S1 108.5(11) . . ?
 F43B C42B F44B 109.5(11) . . ?
 F45B C42B S39B 115.0(10) . . ?
 F45B C42B F43B 107.7(11) . . ?
 F45B C42B S1 82.6(10) . . ?
 F45B C42B F44B 103.4(12) . . ?
 F44B C42B S39B 108.5(8) . . ?
 F44B C42B S1 137.4(12) . . ?
 N31A C33A H33A 109.5 . . ?
 N31A C33A H33B 109.5 . . ?
 N31A C33A H33C 109.5 . . ?
 H33A C33A H33B 109.5 . . ?
 H33A C33A H33C 109.5 . . ?
 H33B C33A H33C 109.5 . . ?
 N13B C14B H14D 109.5 . . ?
 N13B C14B H14E 109.5 . . ?
 N13B C14B H14F 109.5 . . ?
 H14D C14B H14E 109.5 . . ?
 H14D C14B H14F 109.5 . . ?
 H14E C14B H14F 109.5 . . ?
 N16B C21B H21D 117.8 . . ?
 C20B C21B N16B 124.3(12) . . ?
 C20B C21B H21D 117.8 . . ?
 O20A C21A H21A 109.9 . . ?
 O20A C21A H21B 109.9 . . ?
 H21A C21A H21B 108.3 . . ?
 C22A C21A O20A 108.9(12) . . ?
 C22A C21A H21A 109.9 . . ?
 C22A C21A H21B 109.9 . . ?
 N7C C12C C11C 124.8(10) . . ?
 N7C C12C H12C 117.6 . . ?
 C11C C12C H12C 117.6 . . ?
 N7B C12B H12B 118.6 . . ?
 C11B C12B N7B 122.7(11) . . ?
 C11B C12B H12B 118.6 . . ?
 N13B C15B H15D 109.5 . . ?
 N13B C15B H15E 109.5 . . ?
 N13B C15B H15F 109.5 . . ?
 H15D C15B H15E 109.5 . . ?
 H15D C15B H15F 109.5 . . ?
 H15E C15B H15F 109.5 . . ?
 O25C C29C H29A 110.4 . . ?
 O25C C29C H29B 110.4 . . ?
 O25C C29C C28C 106.7(11) . . ?
 H29A C29C H29B 108.6 . . ?
 C28C C29C H29A 110.4 . . ?
 C28C C29C H29B 110.4 . . ?
 O2A C6A C5A 107.2(10) . . ?
 O2A C6A H6AA 110.3 . . ?
 O2A C6A H6AB 110.3 . . ?
 C5A C6A H6AA 110.3 . . ?
 C5A C6A H6AB 110.3 . . ?
 H6AA C6A H6AB 108.5 . . ?
 N34A C39A C38A 123.9(12) . . ?
 N34A C39A H39A 118.0 . . ?
 C38A C39A H39A 118.0 . . ?
 O20A C24A C23A 104.8(11) . . ?
 O20A C24A H24D 110.8 . . ?
 O20A C24A H24E 110.8 . . ?
 C23A C24A H24D 110.8 . . ?
 C23A C24A H24E 110.8 . . ?
 H24D C24A H24E 108.9 . . ?
 O2C C3C H3CA 111.0 . . ?
 O2C C3C H3CB 111.0 . . ?
 O2C C3C C4C 103.9(11) . . ?
 H3CA C3C H3CB 109.0 . . ?
 C4C C3C H3CA 111.0 . . ?
 C4C C3C H3CB 111.0 . . ?
 N13C C15C H15A 109.5 . . ?
 N13C C15C H15B 109.5 . . ?
 N13C C15C H15C 109.5 . . ?
 H15A C15C H15B 109.5 . . ?
 H15A C15C H15C 109.5 . . ?
 H15B C15C H15C 109.5 . . ?
 O25C C26C H26A 111.0 . . ?
 O25C C26C H26B 111.0 . . ?
 O25C C26C C27C 103.9(10) . . ?
 H26A C26C H26B 109.0 . . ?
 C27C C26C H26A 111.0 . . ?
 C27C C26C H26B 111.0 . . ?
 H5BA C5B H5BB 108.9 . . ?
 C6B C5B H5BA 110.8 . . ?
 C6B C5B H5BB 110.8 . . ?
 C4B C5B H5BA 110.8 . . ?
 C4B C5B H5BB 110.8 . . ?
 C4B C5B C6B 104.7(11) . . ?
 C10B C11B H11B 120.1 . . ?
 C12B C11B C10B 119.8(10) . . ?
 C12B C11B H11B 120.1 . . ?
 C5C C4C H4CA 111.7 . . ?
 C5C C4C H4CB 111.7 . . ?
 C3C C4C C5C 100.2(11) . . ?
 C3C C4C H4CA 111.7 . . ?
 C3C C4C H4CB 111.7 . . ?
 H4CA C4C H4CB 109.5 . . ?
 O25B C29B H29D 110.6 . . ?
 O25B C29B H29E 110.6 . . ?
 O25B C29B C28B 105.6(10) . . ?
 H29D C29B H29E 108.8 . . ?
 C28B C29B H29D 110.6 . . ?
 C28B C29B H29E 110.6 . . ?
 O2C C6C H6CA 109.6 . . ?
 O2C C6C H6CB 109.6 . . ?
 C5C C6C O2C 110.1(11) . . ?
 C5C C6C H6CA 109.6 . . ?
 C5C C6C H6CB 109.6 . . ?
 H6CA C6C H6CB 108.1 . . ?
 C10C C9C H9C 120.3 . . ?
 C8C C9C C10C 119.5(12) . . ?
 C8C C9C H9C 120.3 . . ?
 F45C C42C S39C 109.5(9) . . ?
 F43C C42C S39C 111.9(8) . . ?
 F43C C42C F45C 107.5(10) . . ?
 F44C C42C S39C 110.9(9) . . ?
 F44C C42C F45C 107.5(10) . . ?
 F44C C42C F43C 109.5(12) . . ?
 C26B C27B H27D 110.8 . . ?
 C26B C27B H27E 110.8 . . ?
 C26B C27B C28B 104.8(12) . . ?
 H27D C27B H27E 108.9 . . ?
 C28B C27B H27D 110.8 . . ?
 C28B C27B H27E 110.8 . . ?
 O2B C6B C5B 108.0(10) . . ?
 O2B C6B H6BA 110.1 . . ?
 O2B C6B H6BB 110.1 . . ?
 C5B C6B H6BA 110.1 . . ?
 C5B C6B H6BB 110.1 . . ?
 H6BA C6B H6BB 108.4 . . ?
 C23A C22A H22A 110.4 . . ?
 C23A C22A H22B 110.4 . . ?
 C21A C22A C23A 106.6(13) . . ?
 C21A C22A H22A 110.4 . . ?
 C21A C22A H22B 110.4 . . ?
 H22A C22A H22B 108.6 . . ?
 C3B C4B H4BA 110.5 . . ?
 C3B C4B H4BB 110.5 . . ?
 C5B C4B C3B 106.3(12) . . ?
 C5B C4B H4BA 110.5 . . ?
 C5B C4B H4BB 110.5 . . ?
 H4BA C4B H4BB 108.7 . . ?
 C29B C28B C27B 102.9(10) . . ?
 C29B C28B H28C 111.2 . . ?
 C29B C28B H28D 111.2 . . ?
 C27B C28B H28C 111.2 . . ?
 C27B C28B H28D 111.2 . . ?
 H28C C28B H28D 109.1 . . ?
 C29C C28C H28A 110.9 . . ?
 C29C C28C H28B 110.9 . . ?
 C29C C28C C27C 104.5(12) . . ?
 H28A C28C H28B 108.9 . . ?
 C27C C28C H28A 110.9 . . ?
 C27C C28C H28B 110.9 . . ?
 N22C C24C H24A 109.5 . . ?
 N22C C24C H24B 109.5 . . ?
 N22C C24C H24C 109.5 . . ?
 H24A C24C H24B 109.5 . . ?
 H24A C24C H24C 109.5 . . ?
 H24B C24C H24C 109.5 . . ?
 C26C C27C C28C 104.9(13) . . ?
 C26C C27C H27A 110.8 . . ?
 C26C C27C H27B 110.8 . . ?
 C28C C27C H27A 110.8 . . ?
 C28C C27C H27B 110.8 . . ?
 H27A C27C H27B 108.8 . . ?
 N22C C23C H23A 109.5 . . ?
 N22C C23C H23B 109.5 . . ?
 N22C C23C H23C 109.5 . . ?
 H23A C23C H23B 109.5 . . ?
 H23A C23C H23C 109.5 . . ?
 H23B C23C H23C 109.5 . . ?
 N22B C23B H23F 109.5 . . ?
 N22B C23B H23G 109.5 . . ?
 N22B C23B H23H 109.5 . . ?
 H23F C23B H23G 109.5 . . ?
 H23F C23B H23H 109.5 . . ?
 H23G C23B H23H 109.5 . . ?
 N22B C24B H24F 109.5 . . ?
 N22B C24B H24G 109.5 . . ?
 N22B C24B H24H 109.5 . . ?
 H24F C24B H24G 109.5 . . ?
 H24F C24B H24H 109.5 . . ?
 H24G C24B H24H 109.5 . . ?
 O11A S10A C9A 104.4(7) . . ?
 O11A S10A O7A 120.5(7) . . ?
 O12A S10A C9A 104.0(10) . . ?
 O12A S10A O11A 112.9(12) . . ?
 O12A S10A O7A 109.6(11) . . ?
 O7A S10A C9A 103.5(7) . . ?
 S8A O7A Cu1A 155.4(6) . . ?
 S10A O7A Cu1A 149.2(7) . . ?
 O34A S33A C35A 106.4(7) . . ?
 O34A S33A O32A 115.2(7) . . ?
 O34A S33A O30A 114.6(6) . . ?
 O32A S33A C35A 98.4(7) . . ?
 O30A S33A C35A 102.3(6) . . ?
 O30A S33A O32A 116.8(6) . . ?
 O40B S1 C42B 91.8(11) . . ?
 O38B S1 O40B 112.9(13) . . ?
 O38B S1 C42B 113.8(12) . . ?
 O38B S1 O1 119(3) . . ?
 O1 S1 O40B 115(3) . . ?
 O1 S1 C42B 99(2) . . ?

loop_
  _geom_torsion_atom_site_label_1
  _geom_torsion_atom_site_label_2
  _geom_torsion_atom_site_label_3
  _geom_torsion_atom_site_label_4
  _geom_torsion
  _geom_torsion_site_symmetry_1
  _geom_torsion_site_symmetry_2
  _geom_torsion_site_symmetry_3
  _geom_torsion_site_symmetry_4
  _geom_torsion_publ_flag
 Cu1C O2C C3C C4C 174.4(9) . . . . ?
 Cu1C O2C C6C C5C 163.7(12) . . . . ?
 Cu1C N16C C17C C18C 174.6(9) . . . . ?
 Cu1C N16C C21C C20C -176.2(8) . . . . ?
 Cu1C O25C C29C C28C 171.2(10) . . . . ?
 Cu1C O25C C26C C27C 171.1(11) . . . . ?
 Cu1C N7C C8C C9C 179.0(11) . . . . ?
 Cu1C N7C C12C C11C -178.9(10) . . . . ?
 Cu1A O2A C3A C4A 171.0(8) . . . . ?
 Cu1A O2A C6A C5A 168.8(9) . . . . ?
 Cu1A N25A C26A C27A -178.6(10) . . . . ?
 Cu1A N25A C30A C29A 178.4(9) . . . . ?
 Cu1A N34A C1 C36A -175.7(8) . . . . ?
 Cu1A N34A C39A C38A 177.9(8) . . . . ?
 Cu1A O20A C21A C22A 166.8(11) . . . . ?
 Cu1A O20A C24A C23A 179.3(8) . . . . ?
 Cu1B O2B C3B C4B -162.1(9) . . . . ?
 Cu1B O2B C6B C5B 176.1(9) . . . . ?
 Cu1B N16B C17B C18B -179.5(8) . . . . ?
 Cu1B N16B C21B C20B -179.6(8) . . . . ?
 Cu1B O25B C26B C27B 178.0(9) . . . . ?
 Cu1B O25B C29B C28B 160.4(9) . . . . ?
 Cu1B N7B C8B C9B -179.8(9) . . . . ?
 Cu1B N7B C12B C11B 178.0(9) . . . . ?
 O2C C3C C4C C5C 30.0(16) . . . . ?
 O2A C3A C4A C5A 23.2(15) . . . . ?
 O38C S39C C42C F45C 61.2(9) . . . . ?
 O38C S39C C42C F43C -179.8(10) . . . . ?
 O38C S39C C42C F44C -57.3(10) . . . . ?
 O2B C3B C4B C5B -28.8(17) . . . . ?
 N16C C17C C18C C19C 2.0(18) . . . . ?
 N16C C21C C20C C19C 1.1(17) . . . . ?
 O41B S39B C42B F43B -68.3(10) . . . . ?
 O41B S39B C42B F45B 168.1(10) . . . . ?
 O41B S39B C42B F44B 52.9(11) . . . . ?
 O32C S31C O30C Cu1C 28(3) . . . . ?
 O32C S31C C34C F35C -56.8(10) . . . . ?
 O32C S31C C34C F37C -175.4(8) . . . . ?
 O32C S31C C34C F36C 64.5(9) . . . . ?
 C41A N40A C37A C36A 2.3(16) . . . . ?
 C41A N40A C37A C38A -178.3(11) . . . . ?
 N40A C37A C36A C1 179.6(10) . . . . ?
 N40A C37A C38A C39A -177.6(10) . . . . ?
 O40C S39C C42C F45C -177.6(8) . . . . ?
 O40C S39C C42C F43C -58.6(11) . . . . ?
 O40C S39C C42C F44C 64.0(10) . . . . ?
 N34A C1 C36A C37A -1.5(16) . . . . ?
 F36A C35A S33A O34A -52.8(13) . . . . ?
 F36A C35A S33A O32A 66.7(13) . . . . ?
 F36A C35A S33A O30A -173.4(11) . . . . ?
 N13C C10C C9C C8C 179.6(14) . . . . ?
 C1 N34A C39A C38A 1.5(15) . . . . ?
 O32B S31B C34B F37B 56.7(15) . . . . ?
 O32B S31B C34B F35B -62.1(12) . . . . ?
 O32B S31B C34B F36B -177.4(11) . . . . ?
 O32B S31B O30B Cu1B -105.2(15) . . . . ?
 N16B C17B C18B C19B -2.3(16) . . . . ?
 O20A C21A C22A C23A 17(2) . . . . ?
 C28A C29A C30A N25A 5.0(18) . . . . ?
 C28A C27A C26A N25A -4(2) . . . . ?
 O41C S39C C42C F45C -58.0(10) . . . . ?
 O41C S39C C42C F43C 61.0(11) . . . . ?
 O41C S39C C42C F44C -176.4(9) . . . . ?
 N31A C28A C29A C30A 179.0(11) . . . . ?
 N31A C28A C27A C26A -179.3(11) . . . . ?
 O33C S31C O30C Cu1C -110(3) . . . . ?
 O33C S31C C34C F35C 63.9(10) . . . . ?
 O33C S31C C34C F37C -54.7(9) . . . . ?
 O33C S31C C34C F36C -174.8(8) . . . . ?
 C17B N16B C21B C20B -0.9(16) . . . . ?
 C17B C18B C19B N22B 176.5(10) . . . . ?
 C17B C18B C19B C20B 1.7(15) . . . . ?
 N13B C10B C11B C12B -176.3(11) . . . . ?
 F38A C35A S33A O34A -177.7(10) . . . . ?
 F38A C35A S33A O32A -58.1(12) . . . . ?
 F38A C35A S33A O30A 61.7(11) . . . . ?
 C29A C28A N31A C32A -176.0(11) . . . . ?
 C29A C28A N31A C33A 5.8(17) . . . . ?
 C29A C28A C27A C26A 3.8(17) . . . . ?
 O25C C29C C28C C27C 16.0(19) . . . . ?
 O25C C26C C27C C28C 29.9(18) . . . . ?
 N7C C8C C9C C10C 0(2) . . . . ?
 O30C S31C C34C F35C -176.2(9) . . . . ?
 O30C S31C C34C F37C 65.2(9) . . . . ?
 O30C S31C C34C F36C -54.9(9) . . . . ?
 O33B S31B C34B F37B -60.8(15) . . . . ?
 O33B S31B C34B F35B -179.6(11) . . . . ?
 O33B S31B C34B F36B 65.1(12) . . . . ?
 O33B S31B O30B Cu1B 28.3(16) . . . . ?
 O25B C26B C27B C28B 25.1(15) . . . . ?
 O25B C29B C28B C27B 28.5(14) . . . . ?
 C34C S31C O30C Cu1C 139(3) . . . . ?
 C42A N40A C37A C36A -179.9(11) . . . . ?
 C42A N40A C37A C38A -0.5(16) . . . . ?
 C27A C28A N31A C32A 7.4(17) . . . . ?
 C27A C28A N31A C33A -170.8(12) . . . . ?
 C27A C28A C29A C30A -4.1(16) . . . . ?
 C37A C38A C39A N34A -2.8(16) . . . . ?
 C17C N16C C21C C20C 2.3(16) . . . . ?
 N7B C12B C11B C10B 3.0(18) . . . . ?
 C3A O2A C6A C5A -16.3(15) . . . . ?
 C3A C4A C5A C6A -31.8(15) . . . . ?
 F37A C35A S33A O34A 61.8(11) . . . . ?
 F37A C35A S33A O32A -178.7(10) . . . . ?
 F37A C35A S33A O30A -58.8(11) . . . . ?
 C26A N25A C30A C29A -4.8(18) . . . . ?
 O40B S39B C42B F43B 167.8(10) . . . . ?
 O40B S39B C42B F45B 44.1(12) . . . . ?
 O40B S39B C42B F44B -71.0(11) . . . . ?
 C36A C37A C38A C39A 1.8(15) . . . . ?
 C18B C19B N22B C23B -173.4(11) . . . . ?
 C18B C19B N22B C24B 2.3(17) . . . . ?
 C18B C19B C20B C21B -0.9(15) . . . . ?
 C18C C19C N22C C24C -0.1(19) . . . . ?
 C18C C19C N22C C23C -175.1(12) . . . . ?
 C18C C19C C20C C21C -3.1(17) . . . . ?
 C4A C5A C6A O2A 29.5(15) . . . . ?
 C19B C20B C21B N16B 0.5(17) . . . . ?
 C38A C37A C36A C1 0.2(15) . . . . ?
 F43B C42B S1 O40B -155.0(10) . . . . ?
 F43B C42B S1 O38B -38.9(18) . . . . ?
 F43B C42B S1 O1 89(3) . . . . ?
 C21C N16C C17C C18C -3.8(16) . . . . ?
 N22B C19B C20B C21B -175.7(10) . . . . ?
 C30A N25A C26A C27A 4.7(19) . . . . ?
 C34B S31B O30B Cu1B 135.9(13) . . . . ?
 C11C C10C C9C C8C -4(2) . . . . ?
 C9B C10B C11B C12B 1.4(16) . . . . ?
 C8B N7B C12B C11B -5.7(18) . . . . ?
 C8B C9B C10B N13B 174.7(11) . . . . ?
 C8B C9B C10B C11B -3.0(16) . . . . ?
 N22C C19C C18C C17C -179.9(10) . . . . ?
 N22C C19C C20C C21C 178.6(11) . . . . ?
 C20B C19B N22B C23B 1.1(16) . . . . ?
 C20B C19B N22B C24B 176.8(11) . . . . ?
 C9A S8A O7A Cu1A 166.5(14) . . . . ?
 C9A S10A O7A Cu1A -154.7(10) . . . . ?
 O11A S8A C9A F14A 174.2(11) . . . . ?
 O11A S8A C9A F15A -72.0(13) . . . . ?
 O11A S8A C9A F18A 53.7(18) . . . . ?
 O11A S8A O7A Cu1A -70.1(18) . . . . ?
 O11A S10A O7A Cu1A 89.3(14) . . . . ?
 C14C N13C C10C C11C -171.6(13) . . . . ?
 C14C N13C C10C C9C 4(2) . . . . ?
 C10B C9B C8B N7B 0.3(18) . . . . ?
 C26B O25B C29B C28B -13.9(13) . . . . ?
 C26B C27B C28B C29B -33.3(16) . . . . ?
 C10C C11C C12C N7C 0.2(19) . . . . ?
 O30B S31B C34B F37B -175.1(14) . . . . ?
 O30B S31B C34B F35B 66.2(12) . . . . ?
 O30B S31B C34B F36B -49.2(13) . . . . ?
 C3B O2B C6B C5B -7.7(16) . . . . ?
 C8C N7C C12C C11C -4.5(18) . . . . ?
 C20C C19C C18C C17C 1.7(18) . . . . ?
 C20C C19C N22C C24C 178.2(13) . . . . ?
 C20C C19C N22C C23C 3.2(18) . . . . ?
 C14B N13B C10B C9B 13.7(19) . . . . ?
 C14B N13B C10B C11B -168.6(12) . . . . ?
 C21B N16B C17B C18B 1.8(15) . . . . ?
 F45B C42B S1 O40B 98.8(10) . . . . ?
 F45B C42B S1 O38B -145.1(17) . . . . ?
 F45B C42B S1 O1 -17(3) . . . . ?
 C21A O20A C24A C23A -11.3(15) . . . . ?
 C12C N7C C8C C9C 5(2) . . . . ?
 C12C C11C C10C N13C -179.6(13) . . . . ?
 C12C C11C C10C C9C 4.2(19) . . . . ?
 C12B N7B C8B C9B 4.0(18) . . . . ?
 C15B N13B C10B C9B -175.8(11) . . . . ?
 C15B N13B C10B C11B 1.9(18) . . . . ?
 C29C O25C C26C C27C -20.7(15) . . . . ?
 C29C C28C C27C C26C -28(2) . . . . ?
 C6A O2A C3A C4A -3.7(14) . . . . ?
 C39A N34A C1 C36A 0.6(15) . . . . ?
 C24A O20A C21A C22A -3.0(18) . . . . ?
 C24A C23A C22A C21A -24(2) . . . . ?
 C3C O2C C6C C5C -2.8(19) . . . . ?
 C15C N13C C10C C11C 6(2) . . . . ?
 C15C N13C C10C C9C -178.0(13) . . . . ?
 C26C O25C C29C C28C 3.0(16) . . . . ?
 C4C C5C C6C O2C 22.3(19) . . . . ?
 C29B O25B C26B C27B -7.4(14) . . . . ?
 C6C O2C C3C C4C -19.1(16) . . . . ?
 C6C C5C C4C C3C -32.2(18) . . . . ?
 O19A S8A C9A F14A 62.7(13) . . . . ?
 O19A S8A C9A F15A 176.5(12) . . . . ?
 O19A S8A C9A F18A -57.8(18) . . . . ?
 O19A S8A O7A Cu1A 55.5(17) . . . . ?
 C6B O2B C3B C4B 21.8(15) . . . . ?
 C6B C5B C4B C3B 23.9(18) . . . . ?
 C22A C23A C24A O20A 21.7(18) . . . . ?
 C4B C5B C6B O2B -11.0(18) . . . . ?
 F13A C9A S10A O11A -175.6(19) . . . . ?
 F13A C9A S10A O12A -57(2) . . . . ?
 F13A C9A S10A O7A 58(2) . . . . ?
 F16A C9A S10A O11A 58.8(17) . . . . ?
 F16A C9A S10A O12A 177.3(18) . . . . ?
 F16A C9A S10A O7A -68.1(16) . . . . ?
 F17A C9A S10A O11A -62.1(16) . . . . ?
 F17A C9A S10A O12A 56.5(18) . . . . ?
 F17A C9A S10A O7A 171.0(15) . . . . ?
 O12A S10A O7A Cu1A -44.2(17) . . . . ?
 O7A S8A C9A F14A -50.7(12) . . . . ?
 O7A S8A C9A F15A 63.2(12) . . . . ?
 O7A S8A C9A F18A -171.2(16) . . . . ?
 O38B S39B C42B F43B 48.1(11) . . . . ?
 O38B S39B C42B F45B -75.5(12) . . . . ?
 O38B S39B C42B F44B 169.3(10) . . . . ?
 F44B C42B S1 O40B -3.0(19) . . . . ?
 F44B C42B S1 O38B 113(2) . . . . ?
 F44B C42B S1 O1 -119(3) . . . . ?

_shelx_res_file
;
TITL mg_cudmap2_good_auto_a.res in Pc
    mg_cudmap2_good_auto.res
    created by SHELXL-2019/3 at 11:34:09 on 28-Apr-2025
REM Old TITL MG_CuDMAP2_good_auto in P2/c
REM SHELXT solution in Pc: R1 0.171, Rweak 0.022, Alpha 0.010
REM <I/s> 0.489 for 506 systematic absences, Orientation as input
REM Flack x = 0.299 ( 0.011 ) from 3749 Parsons' quotients
REM Formula found by SHELXT: C76 N13 O18 F20 S5 Cu3
CELL 0.71073 22.991 10.3578 20.7316 90 101.854 90
ZERR 6 0.0007 0.0003 0.0005 0 0.003 0
LATT -1
SYMM +X,-Y,0.5+Z
SFAC C H Cu F N O S
UNIT 144 216 6 36 24 48 12
SADI 0.04 Cu1A S8A Cu1A S10A
SADI 0.04 S8A F14A S10A F17A
SADI 0.04 S8A F15A S10A F16A
SADI 0.04 S8A F18A S10A F13A
SADI 0.04 F14A F15A F17A F16A
SADI 0.04 F14A F18A F17A F13A
SADI 0.04 F15A F18A F16A F13A
DFIX 1.53 C4A C3A
DFIX 1.41 C19B C18B
DFIX 1.53 C6A C5A
DFIX 1.53 C3C C4C
DFIX 1.53 C6B C5B
DFIX 1.53 C28B C29B
DFIX 1.84 S1 C42B
DFIX 1.34 C9A F18A

L.S. 32
PLAN  10
SIZE 0.07 0.121 0.194
TEMP -123
CONF
FREE F45B S1
BIND S1 C42B
list 4
MORE -1
fmap 2
acta
BOND $H
TWIN -1 0 0 0 -1 0 0 0 -1 2
REM <olex2.extras>
REM <HklSrc "%.\\MG_CuDMAP2_good_auto.hkl">
REM </olex2.extras>

WGHT    0.122700
BASF   0.29564
FVAR       0.13472
CU1C  3    0.181860    1.235731    0.658972    11.00000    0.04364    0.04776 =
         0.04121    0.00126    0.00391   -0.00460
CU1A  3    0.513366    0.740176    0.517549    11.00000    0.05047    0.05661 =
         0.03809    0.00344    0.01095    0.01074
CU1B  3    0.843494    0.258298    0.306260    11.00000    0.04589    0.06910 =
         0.04122   -0.00392    0.00456   -0.00841
S39C  7    0.309440    0.990054    0.684299    11.00000    0.04040    0.05871 =
         0.05338    0.00139    0.00499   -0.00237
S31C  7    0.058040    1.481330    0.622721    11.00000    0.04653    0.05300 =
         0.06133    0.00835   -0.00193   -0.00137
S31B  7    0.722811    0.485250    0.254827    11.00000    0.06160    0.08465 =
         0.06586    0.01737    0.01691    0.01557
PART 1
S39B  7    0.950120   -0.034193    0.326436    10.75000    0.05135    0.05778 =
         0.04182    0.00307    0.00693    0.00617

S8A   7    0.638298    0.963712    0.570840    10.66666    0.03889    0.07631 =
         0.05193   -0.00546    0.00750   -0.00173
PART 0
O2C   6    0.238488    1.391495    0.671466    11.00000    0.05078    0.05305 =
         0.05324   -0.00117    0.00064   -0.01164

O2A   6    0.576457    0.599622    0.531195    11.00000    0.05554    0.05911 =
         0.06175    0.01878    0.02695    0.01544
O38C  6    0.262647    1.084451    0.674397    11.00000    0.04229    0.08805 =
         0.05288    0.01624    0.00641    0.01566
O2B   6    0.908942    0.397218    0.328959    11.00000    0.04924    0.06815 =
         0.05109    0.00923   -0.00428   -0.01110
F35C  4   -0.058347    1.469653    0.582364    11.00000    0.04643    0.08494 =
         0.11958   -0.00224   -0.00900    0.01420
N16C  5    0.182884    1.237748    0.564830    11.00000    0.03928    0.05628 =
         0.04426    0.00816    0.00553   -0.00104
F37C  4   -0.023160    1.335208    0.658501    11.00000    0.06202    0.09492 =
         0.08851    0.00652    0.01959   -0.01527
N25A  5    0.514029    0.733546    0.422826    11.00000    0.05926    0.05418 =
         0.04112    0.00632    0.01524    0.00157
F45C  4    0.366810    1.144600    0.774180    11.00000    0.09824    0.09198 =
         0.07861   -0.04328   -0.01830    0.01435
PART 1
O41B  6    0.910982   -0.117523    0.350728    10.75000    0.03351    0.07028 =
         0.05819    0.00912    0.00412    0.00052

PART 0
O32C  6    0.059609    1.543114    0.561893    11.00000    0.08193    0.10126 =
         0.07864    0.02789    0.00526   -0.00906
F36C  4   -0.011886    1.302298    0.560075    11.00000    0.06604    0.09307 =
         0.08771   -0.02717    0.00694   -0.01032

C41A  1    0.441303    0.750654    0.829923    11.00000    0.06912    0.11950 =
         0.05185    0.00591    0.01759    0.00794
AFIX 137
H41A  2    0.420453    0.670482    0.814307    11.00000   -1.50000
H41B  2    0.417158    0.824743    0.811095    11.00000   -1.50000
H41C  2    0.448000    0.754312    0.878121    11.00000   -1.50000
AFIX   0

O34A  6    0.371221    0.441208    0.551769    11.00000    0.06440    0.12773 =
         0.06856    0.03248    0.00499   -0.00274
N40A  5    0.497588    0.754216    0.809708    11.00000    0.06239    0.07237 =
         0.04627    0.00235    0.00751   -0.00060
O40C  6    0.324368    0.934847    0.626186    11.00000    0.06592    0.10089 =
         0.06675   -0.02583    0.00729    0.00515
N34A  5    0.508997    0.737355    0.611057    11.00000    0.04441    0.06139 =
         0.04004    0.00774    0.00910    0.00869
F36A  4    0.271773    0.526268    0.446550    11.00000    0.06083    0.11182 =
         0.13300    0.02711   -0.00039    0.00796
N13C  5    0.182227    1.222043    0.956028    11.00000    0.08400    0.06779 =
         0.05215   -0.00472    0.01068    0.00237
C1    1    0.456761    0.734984    0.630469    11.00000    0.03553    0.05842 =
         0.04766   -0.00425    0.00858   -0.00598
AFIX  43
H1    2    0.421593    0.728643    0.597299    11.00000   -1.20000
AFIX   0

O32B  6    0.727403    0.593300    0.217266    11.00000    0.14435    0.07712 =
         0.08961    0.01922    0.03286   -0.01178
N16B  5    0.850436    0.260691    0.212604    11.00000    0.03986    0.07035 =
         0.03916    0.00642    0.00213    0.00026
O20A  6    0.453526    0.889381    0.502807    11.00000    0.05067    0.06039 =
         0.05170   -0.00563   -0.00406    0.01254
C28A  1    0.512639    0.721497    0.285283    11.00000    0.02984    0.05978 =
         0.04952    0.00438    0.00747    0.00434
O41C  6    0.307477    0.899951    0.735235    11.00000    0.08853    0.07311 =
         0.09118    0.03387    0.01128   -0.00474
N31A  5    0.513019    0.714682    0.221587    11.00000    0.03539    0.06964 =
         0.04356   -0.00258    0.01041    0.00308
O33C  6    0.051220    1.565894    0.675784    11.00000    0.05394    0.07363 =
         0.11280   -0.02478   -0.00124   -0.00001
C17B  1    0.802543    0.266073    0.162207    11.00000    0.04607    0.06496 =
         0.04967   -0.00034    0.00143    0.00348
AFIX  43
H17B  2    0.764203    0.269491    0.172589    11.00000   -1.20000
AFIX   0

F43C  4    0.424023    1.021012    0.730474    11.00000    0.04253    0.08008 =
         0.14404   -0.02357   -0.01501    0.00077
N13B  5    0.846362    0.219023    0.601773    11.00000    0.06791    0.09222 =
         0.05099   -0.00363    0.01162   -0.00214
F38A  4    0.329058    0.632859    0.398139    11.00000    0.12373    0.13557 =
         0.08465    0.04398   -0.03179   -0.03961
C29A  1    0.536632    0.828049    0.326020    11.00000    0.04740    0.05993 =
         0.04853    0.00777    0.00497   -0.00772
AFIX  43
H29C  2    0.554416    0.897447    0.307155    11.00000   -1.20000
AFIX   0

O25C  6    0.121504    1.087113    0.646341    11.00000    0.05528    0.05187 =
         0.06112    0.00095    0.00963   -0.01427
N7C   5    0.183057    1.231086    0.754483    11.00000    0.06171    0.05177 =
         0.04704    0.00270    0.01235   -0.00173
F37B  4    0.630530    0.583858    0.289766    11.00000    0.11894    0.39732 =
         0.11519   -0.01094    0.00471    0.16493
O30C  6    0.100911    1.380133    0.640794    11.00000    0.04800    0.06970 =
         0.07514    0.00068    0.00470    0.00533
O33B  6    0.682157    0.386425    0.218579    11.00000    0.05556    0.13231 =
         0.09439   -0.04209    0.00265   -0.02813
O25B  6    0.778315    0.119847    0.286840    11.00000    0.04758    0.05961 =
         0.05623   -0.00813    0.01317   -0.00702
C34C  1   -0.012089    1.392604    0.604400    11.00000    0.05692    0.05741 =
         0.05565   -0.00276   -0.00097   -0.00169
C42A  1    0.551761    0.761013    0.862378    11.00000    0.08888    0.13378 =
         0.03816   -0.00725   -0.00717    0.02849
AFIX 137
H42A  2    0.546602    0.827296    0.894467    11.00000   -1.50000
H42B  2    0.585946    0.783101    0.843033    11.00000   -1.50000
H42C  2    0.558612    0.677142    0.884515    11.00000   -1.50000
AFIX   0

F44C  4    0.379280    1.182827    0.676836    11.00000    0.08946    0.08477 =
         0.11934    0.01765    0.02159   -0.02618
C27A  1    0.491327    0.621251    0.319932    11.00000    0.08574    0.04880 =
         0.06057   -0.00589    0.02998    0.00035
AFIX  43
H27C  2    0.476809    0.544188    0.297411    11.00000   -1.20000
AFIX   0
C37A  1    0.501776    0.747411    0.745780    11.00000    0.05341    0.04825 =
         0.03537    0.00616    0.00664    0.00054

C17C  1    0.134255    1.246567    0.516370    11.00000    0.05023    0.07077 =
         0.05205   -0.00733    0.00874   -0.01214
AFIX  43
H17C  2    0.096593    1.244601    0.528478    11.00000   -1.20000
AFIX   0

N7B   5    0.842195    0.247563    0.400208    11.00000    0.05846    0.05695 =
         0.04282   -0.00588    0.00345   -0.00320
C3A   1    0.576318    0.477193    0.567497    11.00000    0.06314    0.06676 =
         0.08101    0.01439    0.01566   -0.00440
AFIX  23
H3AA  2    0.581444    0.493720    0.615368    11.00000   -1.20000
H3AB  2    0.538402    0.430549    0.552236    11.00000   -1.20000
AFIX   0

F37A  4    0.317977    0.691846    0.497188    11.00000    0.13842    0.09046 =
         0.14625   -0.02043    0.01139    0.04010
C26A  1    0.491229    0.633069    0.384670    11.00000    0.07896    0.05179 =
         0.05385   -0.00475    0.01699   -0.00232
AFIX  43
H26C  2    0.473708    0.565221    0.404951    11.00000   -1.20000
AFIX   0

C19C  1    0.188521    1.257439    0.430909    11.00000    0.08133    0.05567 =
         0.05480   -0.00297    0.01032   -0.00611
O40B  6    0.973692   -0.075201    0.271852    11.00000    0.10589    0.12927 =
         0.05874   -0.00166    0.02599    0.02292
C36A  1    0.450499    0.741190    0.696048    11.00000    0.03860    0.07088 =
         0.05098   -0.00866    0.01495   -0.00729
AFIX  43
H36A  2    0.412210    0.741185    0.706636    11.00000   -1.20000
AFIX   0

C18B  1    0.806181    0.266844    0.098825    11.00000    0.06704    0.05965 =
         0.03919    0.00418   -0.00531    0.00001
AFIX  43
H18B  2    0.771009    0.267567    0.065466    11.00000   -1.20000
AFIX   0

PART 1
F14A  4    0.691684    0.930616    0.472974    10.66667    0.10794    0.12568 =
         0.08413    0.00291    0.05141    0.02823

PART 0
C18C  1    0.135138    1.258184    0.450790    11.00000    0.05348    0.07709 =
         0.04607   -0.00162   -0.01055    0.00124
AFIX  43
H18C  2    0.099011    1.266710    0.419229    11.00000   -1.20000
AFIX   0

C35A  1    0.322356    0.588250    0.453404    11.00000    0.07023    0.08253 =
         0.08501    0.00916   -0.00105   -0.01260
C4A   1    0.626429    0.401287    0.553714    11.00000    0.09249    0.06516 =
         0.07250   -0.00134    0.00610    0.01191
AFIX  23
H4AA  2    0.612311    0.339410    0.517485    11.00000   -1.20000
H4AB  2    0.645548    0.352109    0.593370    11.00000   -1.20000
AFIX   0

C19B  1    0.862798    0.266581    0.081287    11.00000    0.06772    0.05257 =
         0.04922   -0.00880    0.01568   -0.02388
C38A  1    0.555183    0.747402    0.725636    11.00000    0.05006    0.06040 =
         0.05915    0.00392   -0.00332    0.00453
AFIX  43
H38A  2    0.591257    0.749053    0.757651    11.00000   -1.20000
AFIX   0

F35B  4    0.711722    0.627046    0.352667    11.00000    0.14946    0.12738 =
         0.12679   -0.05721    0.05007   -0.02075
F43B  4    1.005520    0.030632    0.446895    11.00000    0.10026    0.21220 =
         0.05927   -0.01207    0.00028   -0.00604
C21C  1    0.235217    1.233268    0.542817    11.00000    0.04620    0.06622 =
         0.04689    0.00998    0.00337   -0.00967
AFIX  43
H21C  2    0.270972    1.223781    0.574867    11.00000   -1.20000
AFIX   0

N22B  5    0.869415    0.260437    0.016431    11.00000    0.09232    0.08995 =
         0.04298   -0.00101    0.02500   -0.02137
O32A  6    0.383261    0.391521    0.441563    11.00000    0.07732    0.08359 =
         0.14858   -0.04095    0.02482   -0.00201
C32A  1    0.485591    0.611527    0.180993    11.00000    0.07824    0.06852 =
         0.05681   -0.01129    0.02101    0.00445
AFIX 137
H32A  2    0.513564    0.539401    0.183598    11.00000   -1.50000
H32B  2    0.474287    0.641243    0.135248    11.00000   -1.50000
H32C  2    0.450052    0.582977    0.196207    11.00000   -1.50000
AFIX   0
C30A  1    0.534644    0.832570    0.391037    11.00000    0.05397    0.06983 =
         0.04323    0.00187    0.00117   -0.00928
AFIX  43
H30A  2    0.548285    0.908372    0.415272    11.00000   -1.20000
AFIX   0

F36B  4    0.675306    0.446237    0.355784    11.00000    0.13256    0.18185 =
         0.12555    0.01146    0.07220   -0.01049
C34B  1    0.682191    0.534716    0.313903    11.00000    0.06757    0.08140 =
         0.05965   -0.02141    0.01237   -0.00668
C11C  1    0.207304    1.123239    0.858446    11.00000    0.06237    0.06233 =
         0.04785    0.01519    0.00800    0.01009
AFIX  43
H11C  2    0.224676    1.049921    0.882466    11.00000   -1.20000
AFIX   0

C9B   1    0.823070    0.339219    0.500292    11.00000    0.03769    0.07686 =
         0.06159   -0.01768    0.00471    0.00880
AFIX  43
H9B   2    0.809642    0.411071    0.521702    11.00000   -1.20000
AFIX   0

O30A  6    0.433233    0.575629    0.503027    11.00000    0.04966    0.09369 =
         0.06828    0.00204    0.00818   -0.00598
C8B   1    0.824218    0.344448    0.433736    11.00000    0.05383    0.06576 =
         0.05347   -0.00392   -0.00443    0.00733
AFIX  43
H8B   2    0.811400    0.421871    0.410568    11.00000   -1.20000
AFIX   0

C5A   1    0.669156    0.492749    0.534716    11.00000    0.06661    0.10474 =
         0.06550   -0.00777    0.01484    0.01941
AFIX  23
H5AA  2    0.691622    0.452773    0.503960    11.00000   -1.20000
H5AB  2    0.697382    0.526235    0.573734    11.00000   -1.20000
AFIX   0

N22C  5    0.189803    1.269335    0.364359    11.00000    0.10385    0.08617 =
         0.04273    0.00809    0.00656   -0.01977
C20B  1    0.912401    0.261777    0.134045    11.00000    0.05707    0.06621 =
         0.05258   -0.00174    0.01052   -0.00431
AFIX  43
H20B  2    0.951471    0.260111    0.125593    11.00000   -1.20000
AFIX   0

PART 1
F15A  4    0.646613    1.108285    0.469684    10.66667    0.10574    0.10523 =
         0.07427    0.02584    0.01587   -0.00453
PART 0
C9A   1    0.678855    1.029265    0.512027    11.00000    0.04443    0.08119 =
         0.08899    0.00620    0.01070   -0.00004
O11A  6    0.631990    1.064148    0.612527    11.00000    0.10635    0.11099 =
         0.07797   -0.03848    0.03064   -0.01800

C14C  1    0.148938    1.318694    0.985561    11.00000    0.06954    0.10098 =
         0.05244   -0.01068    0.02378   -0.00415
AFIX 137
H14A  2    0.159869    1.405395    0.973308    11.00000   -1.50000
H14B  2    0.158500    1.309860    1.033645    11.00000   -1.50000
H14C  2    0.106223    1.305341    0.969444    11.00000   -1.50000
AFIX   0

C10B  1    0.842283    0.224797    0.535820    11.00000    0.04171    0.07814 =
         0.04484    0.00324    0.00403   -0.00615
C26B  1    0.725991    0.121395    0.316914    11.00000    0.04570    0.06869 =
         0.09515   -0.00630    0.03320   -0.00050
AFIX  23
H26D  2    0.703358    0.202621    0.306274    11.00000   -1.20000
H26E  2    0.737751    0.112918    0.365413    11.00000   -1.20000
AFIX   0

C5C   1    0.265419    1.602699    0.657732    11.00000    0.11492    0.08527 =
         0.09557    0.02408   -0.00246   -0.03348
AFIX  23
H5CA  2    0.240928    1.663117    0.677895    11.00000   -1.20000
H5CB  2    0.283736    1.650502    0.625645    11.00000   -1.20000
AFIX   0
C10C  1    0.181992    1.225500    0.891720    11.00000    0.07301    0.07602 =
         0.04586    0.01201   -0.00267   -0.00174

C23A  1    0.377415    1.037990    0.460493    11.00000    0.04454    0.11293 =
         0.14097    0.06199    0.01896    0.01837
AFIX  23
H23D  2    0.368714    1.097606    0.422399    11.00000   -1.20000
H23E  2    0.339484    1.013253    0.472656    11.00000   -1.20000
AFIX   0

O30B  6    0.773543    0.426398    0.290521    11.00000    0.06960    0.09803 =
         0.06493    0.00096   -0.00334    0.03085
C3B   1    0.910483    0.517634    0.294630    11.00000    0.07562    0.07463 =
         0.06111    0.02045    0.00116    0.01602
AFIX  23
H3BA  2    0.883346    0.581683    0.308169    11.00000   -1.20000
H3BB  2    0.899285    0.505170    0.246320    11.00000   -1.20000
AFIX   0

C8C   1    0.155243    1.324177    0.785078    11.00000    0.07985    0.06116 =
         0.05988    0.00660    0.00180    0.01346
AFIX  43
H8C   2    0.135794    1.392332    0.758404    11.00000   -1.20000
AFIX   0
C20C  1    0.239715    1.241404    0.478487    11.00000    0.07037    0.06585 =
         0.04898    0.00127    0.01526   -0.00676
AFIX  43
H20C  2    0.277377    1.236151    0.466523    11.00000   -1.20000
AFIX   0

C42B  1    1.015972   -0.029589    0.393799    11.00000    0.05720    0.07404 =
         0.06798    0.00219    0.00149   -0.00810
C33A  1    0.544093    0.814127    0.189747    11.00000    0.07161    0.09350 =
         0.06132    0.00418    0.00768   -0.02741
AFIX 137
H33A  2    0.518924    0.891004    0.180402    11.00000   -1.50000
H33B  2    0.552274    0.779831    0.148458    11.00000   -1.50000
H33C  2    0.581610    0.837238    0.219347    11.00000   -1.50000
AFIX   0

C14B  1    0.820147    0.314256    0.635279    11.00000    0.06718    0.14629 =
         0.06214   -0.03277    0.02359   -0.02121
AFIX 137
H14D  2    0.832978    0.399953    0.623799    11.00000   -1.50000
H14E  2    0.832480    0.300916    0.682932    11.00000   -1.50000
H14F  2    0.776776    0.308045    0.622378    11.00000   -1.50000
AFIX   0
C21B  1    0.904215    0.259584    0.195887    11.00000    0.04478    0.08052 =
         0.04795    0.00651    0.00693   -0.00040
AFIX  43
H21D  2    0.938461    0.257077    0.230462    11.00000   -1.20000
AFIX   0

F45B  4    1.060884    0.020465    0.379335    11.00000    0.07027    0.17785 =
         0.19831   -0.08680    0.04009   -0.04314
C21A  1    0.455795    0.999352    0.547820    11.00000    0.07882    0.05960 =
         0.09178   -0.01732    0.01189    0.00899
AFIX  23
H21A  2    0.443334    0.971704    0.588646    11.00000   -1.20000
H21B  2    0.496924    1.032869    0.559901    11.00000   -1.20000
AFIX   0

C12C  1    0.206115    1.132568    0.792502    11.00000    0.05913    0.06000 =
         0.06002    0.01131    0.02031    0.01688
AFIX  43
H12C  2    0.222984    1.063684    0.772258    11.00000   -1.20000
AFIX   0

C12B  1    0.857021    0.133557    0.433496    11.00000    0.05730    0.07019 =
         0.05914   -0.00771    0.01912   -0.00315
AFIX  43
H12B  2    0.866437    0.060838    0.409653    11.00000   -1.20000
AFIX   0
C15B  1    0.871215    0.097252    0.636063    11.00000    0.07432    0.11972 =
         0.05459    0.01700    0.00070    0.00353
AFIX 137
H15D  2    0.846827    0.023589    0.617112    11.00000   -1.50000
H15E  2    0.870937    0.103841    0.683155    11.00000   -1.50000
H15F  2    0.912099    0.084871    0.630297    11.00000   -1.50000
AFIX   0

C29C  1    0.128126    0.969392    0.611246    11.00000    0.08094    0.06110 =
         0.08470   -0.01794    0.02982   -0.02158
AFIX  23
H29A  2    0.167769    0.930908    0.627986    11.00000   -1.20000
H29B  2    0.123896    0.987047    0.563576    11.00000   -1.20000
AFIX   0

C6A   1    0.627207    0.598912    0.500882    11.00000    0.08800    0.07168 =
         0.10091    0.02569    0.04527    0.02273
AFIX  23
H6AA  2    0.647397    0.683806    0.506588    11.00000   -1.20000
H6AB  2    0.614840    0.580916    0.453127    11.00000   -1.20000
AFIX   0
C39A  1    0.557042    0.745022    0.659437    11.00000    0.03965    0.06404 =
         0.04486   -0.00343    0.00631   -0.00087
AFIX  43
H39A  2    0.594828    0.749093    0.647703    11.00000   -1.20000
AFIX   0
C24A  1    0.410327    0.917847    0.443454    11.00000    0.08202    0.09367 =
         0.07428   -0.01574   -0.02240    0.02763
AFIX  23
H24D  2    0.382498    0.844714    0.431366    11.00000   -1.20000
H24E  2    0.430166    0.935733    0.406297    11.00000   -1.20000
AFIX   0

C3C   1    0.280258    1.419250    0.731249    11.00000    0.07205    0.06674 =
         0.09624   -0.01102   -0.01778   -0.00122
AFIX  23
H3CA  2    0.306716    1.344534    0.745167    11.00000   -1.20000
H3CB  2    0.259584    1.441652    0.767179    11.00000   -1.20000
AFIX   0
C15C  1    0.215130    1.114705    0.996526    11.00000    0.07355    0.11719 =
         0.05258    0.02238   -0.00274   -0.01044
AFIX 137
H15A  2    0.213816    1.127867    1.043016    11.00000   -1.50000
H15B  2    0.256579    1.114214    0.991454    11.00000   -1.50000
H15C  2    0.196478    1.031943    0.981553    11.00000   -1.50000
AFIX   0
C26C  1    0.074243    1.074834    0.682085    11.00000    0.05055    0.06406 =
         0.08176   -0.00855    0.02279   -0.01205
AFIX  23
H26A  2    0.050671    1.155369    0.679347    11.00000   -1.20000
H26B  2    0.090212    1.054341    0.729026    11.00000   -1.20000
AFIX   0

C5B   1    0.997620    0.508488    0.379914    11.00000    0.06713    0.08575 =
         0.08751   -0.01976   -0.00488   -0.00427
AFIX  23
H5BA  2    0.994508    0.572588    0.414466    11.00000   -1.20000
H5BB  2    1.039614    0.481221    0.385295    11.00000   -1.20000
AFIX   0
C11B  1    0.858786    0.120415    0.499966    11.00000    0.05499    0.07027 =
         0.04702    0.00740    0.01333    0.00079
AFIX  43
H11B  2    0.871103    0.041151    0.521556    11.00000   -1.20000
AFIX   0

C4C   1    0.315522    1.535074    0.713329    11.00000    0.06661    0.09190 =
         0.11615   -0.01709    0.01308   -0.03042
AFIX  23
H4CA  2    0.350234    1.507295    0.695384    11.00000   -1.20000
H4CB  2    0.328949    1.592689    0.751593    11.00000   -1.20000
AFIX   0

C29B  1    0.779693    0.004175    0.248313    11.00000    0.05927    0.07039 =
         0.05390   -0.01857    0.00199    0.00640
AFIX  23
H29D  2    0.819806   -0.035077    0.258137    11.00000   -1.20000
H29E  2    0.768910    0.023843    0.200615    11.00000   -1.20000
AFIX   0

C6C   1    0.231829    1.501321    0.627911    11.00000    0.07625    0.05298 =
         0.10952    0.02644   -0.01543   -0.02233
AFIX  23
H6CA  2    0.244661    1.477953    0.586675    11.00000   -1.20000
H6CB  2    0.189495    1.527108    0.616456    11.00000   -1.20000
AFIX   0
C9C   1    0.153408    1.326358    0.849315    11.00000    0.06175    0.07402 =
         0.05922   -0.00286    0.00473    0.01505
AFIX  43
H9C   2    0.133338    1.394158    0.866604    11.00000   -1.20000
AFIX   0
C42C  1    0.373855    1.090132    0.717357    11.00000    0.04019    0.07090 =
         0.07493   -0.01482   -0.00288    0.00862

C27B  1    0.690060    0.008773    0.287949    11.00000    0.06188    0.09509 =
         0.09807   -0.00350    0.00773   -0.01806
AFIX  23
H27D  2    0.659641    0.035009    0.249105    11.00000   -1.20000
H27E  2    0.669966   -0.031735    0.320723    11.00000   -1.20000
AFIX   0

PART 1
O19A  6    0.680658    0.871746    0.610968    10.66666    0.06827    0.12020 =
         0.06892    0.02786   -0.00801    0.00995

PART 0
C6B   1    0.957289    0.391907    0.383804    11.00000    0.08230    0.09823 =
         0.06861    0.02001   -0.02390   -0.02921
AFIX  23
H6BA  2    0.979797    0.310691    0.382838    11.00000   -1.20000
H6BB  2    0.942470    0.394567    0.425371    11.00000   -1.20000
AFIX   0

PART 1
F18A  4    0.727270    1.083242    0.540436    10.66667    0.07823    0.22569 =
         0.13453    0.05106   -0.01593   -0.08298
PART 0
C22A  1    0.416677    1.098649    0.515628    11.00000    0.15868    0.08848 =
         0.07207    0.00258    0.01589    0.05672
AFIX  23
H22A  2    0.439745    1.168525    0.500033    11.00000   -1.20000
H22B  2    0.393535    1.136065    0.546413    11.00000   -1.20000
AFIX   0

C4B   1    0.976214    0.561145    0.315761    11.00000    0.13334    0.07960 =
         0.12410    0.00201    0.04068   -0.04658
AFIX  23
H4BA  2    0.999880    0.528278    0.284397    11.00000   -1.20000
H4BB  2    0.978919    0.656537    0.316978    11.00000   -1.20000
AFIX   0
C28B  1    0.735173   -0.084770    0.267805    11.00000    0.09889    0.05894 =
         0.11664   -0.01116    0.01472   -0.01533
AFIX  23
H28C  2    0.753774   -0.140474    0.305183    11.00000   -1.20000
H28D  2    0.716118   -0.139906    0.230391    11.00000   -1.20000
AFIX   0

C28C  1    0.080504    0.880020    0.622611    11.00000    0.11489    0.08230 =
         0.14046   -0.03411    0.05258   -0.04083
AFIX  23
H28A  2    0.096891    0.812964    0.655355    11.00000   -1.20000
H28B  2    0.061011    0.837335    0.581049    11.00000   -1.20000
AFIX   0
C24C  1    0.137765    1.282229    0.314794    11.00000    0.13914    0.14248 =
         0.04914    0.00086   -0.00860   -0.02984
AFIX 137
H24A  2    0.148752    1.293833    0.271924    11.00000   -1.50000
H24B  2    0.115103    1.357439    0.324385    11.00000   -1.50000
H24C  2    0.113379    1.204352    0.313728    11.00000   -1.50000
AFIX   0
C27C  1    0.037264    0.965575    0.648264    11.00000    0.08793    0.12630 =
         0.15412   -0.07370    0.05260   -0.06069
AFIX  23
H27A  2    0.006072    0.997966    0.611622    11.00000   -1.20000
H27B  2    0.018069    0.917974    0.679679    11.00000   -1.20000
AFIX   0
C23C  1    0.246987    1.258221    0.341068    11.00000    0.13253    0.12761 =
         0.05905    0.02035    0.03735   -0.00341
AFIX 137
H23A  2    0.264212    1.172524    0.352195    11.00000   -1.50000
H23B  2    0.274760    1.324489    0.362553    11.00000   -1.50000
H23C  2    0.239468    1.270365    0.293191    11.00000   -1.50000
AFIX   0

C23B  1    0.927592    0.246584   -0.000002    11.00000    0.09252    0.10533 =
         0.05869    0.00452    0.03229   -0.01036
AFIX 137
H23F  2    0.952501    0.320604    0.017336    11.00000   -1.50000
H23G  2    0.923174    0.242952   -0.048001    11.00000   -1.50000
H23H  2    0.946325    0.166856    0.019579    11.00000   -1.50000
AFIX   0
C24B  1    0.816641    0.259025   -0.035172    11.00000    0.12142    0.12208 =
         0.04345   -0.00485    0.01106   -0.01440
AFIX 137
H24F  2    0.791383    0.186189   -0.028325    11.00000   -1.50000
H24G  2    0.827964    0.249981   -0.078014    11.00000   -1.50000
H24H  2    0.794748    0.339946   -0.034212    11.00000   -1.50000
AFIX   0

PART 2
S10A  7    0.612772    1.020909    0.547313    10.33333    0.03191    0.04123 =
         0.04078    0.01246    0.00595    0.01192
F13A  4    0.666774    0.999955    0.449087    10.33333    0.10729    0.14668 =
         0.03318   -0.01609    0.04586   -0.01846
F16A  4    0.724377    0.959705    0.542442    10.33333    0.02995    0.09156 =
         0.12549    0.00365    0.01561    0.00504
F17A  4    0.696519    1.152489    0.513001    10.33333    0.03925    0.07884 =
         0.11386    0.00238    0.03331   -0.02313
O12A  6    0.575004    1.101734    0.510697    10.33333    0.02364    0.06867 =
         0.07704    0.01570    0.01256    0.00117
PART 0
O7A   6    0.592935    0.893064    0.534382    11.00000    0.06592    0.07716 =
         0.06111   -0.00657    0.01761   -0.02159

S33A  7    0.385477    0.487385    0.493649    11.00000    0.06955    0.06603 =
         0.05262    0.00154    0.00468   -0.00531
PART 2
S1    7    0.977430    0.059548    0.319472    10.25000    0.03060    0.18906 =
         0.05459    0.00243   -0.00551    0.00063
PART 0
O38B  6    0.929892    0.099522    0.323539    11.00000    0.08437    0.08035 =
         0.06480    0.01489    0.01203    0.01358
PART 2
O1    6    1.018116    0.138354    0.313804    10.25000    0.07715    0.20068 =
         0.09489    0.05899    0.00560    0.02493
PART 0
F44B  4    1.033126   -0.150851    0.409513    11.00000    0.09434    0.14685 =
         0.14541    0.02880   -0.01805    0.03536
HKLF 4


REM  mg_cudmap2_good_auto_a.res in Pc
REM wR2 = 0.1980, GooF = S = 0.998, Restrained GooF = 0.998 for all data
REM R1 = 0.0696 for 11231 Fo > 4sig(Fo) and 0.1081 for all 16968 data
REM 1292 parameters refined using 17 restraints

END

WGHT      0.1228      0.0000

REM Highest difference peak  1.109,  deepest hole -0.503,  1-sigma level  0.099
Q1    1   0.7492  0.5461  0.2817  11.00000  0.05    1.11
Q2    1   0.8379  0.2530  0.3396  11.00000  0.05    0.93
Q3    1   0.4205  0.4571  0.4927  11.00000  0.05    0.90
Q4    1   0.5198  0.7482  0.4835  11.00000  0.05    0.85
Q5    1   0.2744  0.9597  0.6833  11.00000  0.05    0.73
Q6    1   0.4536  0.3791  0.4866  11.00000  0.05    0.62
Q7    1   0.9794 -0.0982  0.4093  11.00000  0.05    0.58
Q8    1   0.7848  0.6111  0.3096  11.00000  0.05    0.56
Q9    1   0.7172  0.4949  0.3024  11.00000  0.05    0.55
Q10   1   1.0410  0.6553  0.3698  11.00000  0.05    0.54
;
_shelx_res_checksum                24262
_shelx_hkl_file
;
   0   0   3    0.50    0.23
   0   0   4  207.41    8.68
   0   0   4  182.46    8.63
   0   0   5   -0.43    0.56
   0   0   5   -0.08    0.26
   0   0   6 1298.42   59.34
   0   0   6 1300.45   59.36
   0   0   6 1312.66   59.31
   0   0   7    0.35    0.56
   0   0   7    0.60    0.64
   0   0   7    0.39    0.40
   0   0   8  317.75   15.29
   0   0   8  340.33   15.32
   0   0   8  341.23   15.24
   0   0   9    0.23    0.58
   0   0   9    1.38    0.79
   0   0   9    0.30    0.85
   0   0  10   78.67    3.86
   0   0  10   81.50    3.79
   0   0  10   81.74    3.94
   0   0  10   80.33    3.89
   0   0  11    0.28    0.75
   0   0  11    0.02    0.90
   0   0  11    0.08    0.81
   0   0  11   -0.23    0.58
   0   0  12    6.72    0.85
   0   0  12    8.26    1.05
   0   0  12    7.63    0.71
   0   0  12    8.09    0.94
   0   0  13    0.63    0.56
   0   0  13    0.56    0.78
   0   0  13    0.71    0.73
   0   0  14   68.76    3.39
   0   0  14   77.83    3.51
   0   0  14   70.02    3.53
   0   0  15    0.13    0.64
   0   0  15    1.31    0.93
   0   0  15    0.25    0.45
   0   0  16   23.74    1.17
   0   0  16   21.25    1.31
   0   0  16   19.58    1.55
   0   0  17    0.92    0.97
   0   0  17    0.93    1.07
   0   0  17   -0.54    0.47
   0   0  18    9.35    1.15
   0   0  18    9.45    0.64
   0   0  18    5.56    1.29
   0   0  18    7.88    1.15
   0   0  18    9.16    1.09
   0   0  19   -0.10    1.24
   0   0  19    0.16    0.96
   0   0  19   -1.05    1.07
   0   0  19   -0.28    1.01
   0   0  20   16.93    1.69
   0   0  20   16.45    1.33
   0   0  20   15.71    1.42
   0   0  20   17.18    1.52
   0   0  21    0.12    1.34
   0   0  21   -0.88    1.11
   0   0  21   -0.37    1.21
   0   0  21   -1.19    1.01
   0   0  22    2.26    1.40
   0   0  22    2.31    1.04
   0   0  22    1.96    1.32
   0   0  22    0.78    1.14
   0   0  23   -1.31    1.46
   0   0  23   -1.30    1.07
   0   0  23    0.65    1.59
   0   0  23    0.64    1.14
   0   0  24   -1.67    1.55
   0   0  24   -0.03    1.11
   0   0  24   -0.27    1.43
   0   0  24    0.58    1.23
   0   0  25   -0.05    1.55
   0   0  25    2.50    1.15
   0   0  25    0.49    1.33
   0   1   1    1.89    0.24
   0  -1   2    3.64    0.35
   0   1   2    4.57    0.42
   0  -1  -2    4.76    0.48
   0  -1  -3  655.92   29.63
   0  -1   3  616.45   29.64
   0   1   3  656.11   29.63
   0   1   3  702.22   29.67
   0   1   4   32.19    1.57
   0  -1  -4   33.41    1.68
   0   1   4   33.43    1.66
   0   1   5    5.68    0.66
   0   1   5    6.45    0.66
   0   1   5    5.82    0.53
   0  -1  -5    4.39    0.63
   0   1   6   10.35    0.68
   0   1   6   10.26    0.81
   0  -1  -6    9.98    0.84
   0   1   6    9.17    0.82
   0  -1  -7   25.69    1.43
   0   1   7   27.15    1.44
   0   1   7   24.19    1.33
   0   1   8   14.88    1.18
   0   1   8   15.46    1.02
   0  -1   8   16.52    0.98
   0  -1  -8   16.80    1.15
   0   1   9  571.79   26.17
   0   1   9  605.35   26.25
   0  -1   9  544.90   26.17
   0   1   9  599.82   26.20
   0  -1  10    5.33    0.69
   0   1  10    6.82    1.12
   0   1  10    4.93    0.76
   0  -1  10    5.25    0.93
   0   1  10    4.11    0.87
   0  -1  11  163.73    7.28
   0   1  11  159.81    7.29
   0  -1  11  160.94    7.21
   0  -1  11  151.34    7.25
   0   1  11  154.53    7.21
   0  -1  11  146.59    7.15
   0   1  11  158.32    7.23
   0   1  11  164.54    7.33
   0  -1  12   10.97    1.04
   0   1  12   11.66    1.10
   0  -1  12   10.24    0.86
   0  -1  12   10.67    1.01
   0   1  12   12.18    0.91
   0   1  12   10.37    1.14
   0  -1  12   11.09    0.75
   0   1  12    9.90    0.98
   0  -1  13   12.34    1.08
   0   1  13   10.93    1.10
   0   1  13   12.37    0.95
   0  -1  13   10.45    1.01
   0  -1  13   11.14    0.89
   0  -1  13    9.95    0.76
   0   1  13   11.79    1.00
   0   1  14   18.54    1.20
   0  -1  14   18.53    1.17
   0   1  14   19.04    1.29
   0  -1  14   18.28    1.05
   0  -1  15    5.37    0.62
   0  -1  15    5.21    1.03
   0   1  15    6.02    0.87
   0   1  15    5.06    0.97
   0   1  15    4.25    1.06
   0  -1  15    5.09    0.78
   0  -1  16    5.44    0.65
   0  -1  16    5.99    0.96
   0  -1  16    4.46    1.10
   0   1  16    5.12    0.94
   0  -1  16    4.99    0.83
   0   1  16    4.00    1.16
   0   1  17   94.02    4.71
   0  -1  17   90.01    4.69
   0   1  17   95.41    4.66
   0  -1  17  105.78    4.44
   0   1  17   91.76    4.36
   0  -1  17   93.19    4.60
   0  -1  17   97.43    4.53
   0  -1  17   93.18    4.63
   0   1  18    0.41    0.96
   0  -1  18    1.92    1.06
   0   1  18    0.86    1.15
   0   1  18    0.58    0.24
   0  -1  18    1.16    0.58
   0  -1  18    0.85    1.19
   0  -1  18    0.97    0.97
   0  -1  18    2.24    0.82
   0   1  18   -0.16    1.23
   0   1  19    2.41    1.01
   0  -1  19    2.10    1.06
   0   1  19    3.09    1.27
   0  -1  19    1.75    1.21
   0  -1  19    2.06    0.57
   0   1  19    1.51    0.91
   0  -1  19    1.71    1.01
   0  -1  19    0.58    0.79
   0   1  19    2.51    1.30
   0   1  20    2.35    1.02
   0  -1  20    1.54    1.11
   0   1  20    1.15    1.43
   0  -1  20    2.86    1.25
   0  -1  20    2.31    1.07
   0   1  20    2.89    0.95
   0  -1  20    2.07    0.84
   0   1  20    0.55    1.33
   0   1  21    5.69    1.52
   0   1  21    4.65    1.14
   0  -1  21    4.87    1.16
   0  -1  21    3.89    1.14
   0   1  21    3.37    0.98
   0  -1  21    5.45    1.36
   0  -1  21    5.70    1.26
   0  -1  22    4.81    1.19
   0   1  22    4.49    1.01
   0  -1  22    2.35    1.35
   0  -1  22    4.62    1.22
   0  -1  22    5.68    1.20
   0   1  22    3.79    1.34
   0  -1  23    1.71    1.40
   0  -1  23    1.36    1.14
   0   1  23    1.93    0.99
   0  -1  23    3.46    1.23
   0   1  23    3.15    1.35
   0  -1  23    0.29    1.19
   0  -1  24    3.27    1.47
   0  -1  24    1.43    1.15
   0   1  24    3.48    1.05
   0  -1  24    2.31    1.29
   0   1  24    2.51    1.39
   0  -1  24    2.76    1.33
   0  -1  25   -0.73    1.62
   0   1  25    1.78    1.06
   0  -1  25    0.27    1.23
   0  -1  25   -0.04    1.29
   0  -1  25   -0.95    1.60
   0   1  25    0.93    1.36
   0   2   0   18.74    1.04
   0  -2   0   19.36    1.03
   0  -2   0   18.98    1.02
   0  -2  -1    3.65    0.33
   0  -2  -1    3.56    0.53
   0   2   1    3.51    0.49
   0   2   1    4.40    0.56
   0   2  -1    3.37    0.54
   0  -2   1    3.50    0.55
   0  -2  -2   19.73    1.15
   0   2  -2   19.78    1.08
   0  -2   2   18.45    1.09
   0   2   2   19.64    1.06
   0   2   2   21.71    1.11
   0  -2   3   25.51    1.36
   0   2   3   24.27    1.43
   0   2   3   27.52    1.39
   0  -2  -3   26.78    1.42
   0  -2  -4   16.51    1.01
   0  -2  -4   15.34    0.78
   0   2  -4   14.05    0.80
   0   2   4   16.45    1.04
   0  -2   4   17.72    0.93
   0  -2  -5  168.41    7.71
   0   2   5  177.20    7.72
   0   2   5  163.07    7.61
   0  -2  -5  165.93    7.63
   0  -2   5  176.60    7.68
   0  -2  -6  276.19   12.63
   0   2   6  274.99   12.53
   0   2   6  279.91   12.63
   0  -2   6  272.96   12.58
   0  -2  -7   24.86    1.44
   0   2   7   22.56    1.17
   0  -2   7   21.74    1.23
   0   2   7   27.55    1.52
   0   2   8   87.03    3.79
   0  -2  -8   82.80    3.93
   0  -2   8   83.92    3.82
   0  -2   8   74.30    3.73
   0   2   9    4.27    1.28
   0   2   9    4.06    0.62
   0  -2   9    4.39    0.43
   0  -2  -9    2.93    0.96
   0   2   9    3.95    0.77
   0  -2   9    5.11    0.73
   0   2  10   50.72    2.30
   0  -2  10   50.08    2.32
   0   2  10   48.99    2.24
   0   2  10   57.20    2.57
   0  -2 -10   51.07    2.48
   0  -2  10   38.69    2.14
   0  -2  10   49.19    2.38
   0  -2  10   48.10    2.26
   0   2  11   19.16    1.15
   0  -2  11   17.13    1.14
   0   2  11   18.25    1.06
   0  -2  11   19.89    1.25
   0   2  11   21.32    1.49
   0  -2 -11   18.36    1.34
   0  -2  11   18.87    1.07
   0  -2  11   16.14    0.91
   0   2  12   17.96    1.12
   0   2  12   18.39    1.43
   0  -2  12   17.45    1.20
   0   2  12   16.94    1.04
   0  -2  12   13.98    1.01
   0  -2  12   17.05    1.03
   0  -2  12   16.89    1.22
   0   2  13   10.15    0.93
   0  -2  13   10.30    0.93
   0   2  13   10.77    0.85
   0  -2  13   11.51    0.84
   0   2  14  162.31    7.70
   0   2  14  163.57    7.67
   0  -2  14  165.61    7.64
   0  -2  14  171.22    7.70
   0   2  15    6.98    0.95
   0  -2  15    6.69    0.74
   0  -2  15    6.10    0.94
   0  -2  15    5.50    0.90
   0  -2  15    6.70    0.95
   0   2  15    3.96    0.81
   0   2  16   50.38    2.55
   0  -2  16   41.59    2.24
   0   2  16   44.50    2.21
   0  -2  16   41.48    2.28
   0  -2  16   40.32    2.12
   0  -2  16   37.93    2.28
   0  -2  17    3.17    1.03
   0   2  17    6.09    1.31
   0  -2  17    3.84    0.89
   0  -2  17    5.03    1.04
   0   2  17    4.47    0.88
   0  -2  17    5.52    0.74
   0  -2  17    4.58    1.15
   0  -2  17    2.94    0.46
   0   2  18   12.78    1.41
   0  -2  18   14.22    1.28
   0  -2  18   13.28    0.91
   0  -2  18   11.49    1.34
   0  -2  18    8.35    0.64
   0  -2  18   12.45    1.19
   0   2  19    1.47    1.26
   0  -2  19    0.03    1.03
   0  -2  19   -0.34    1.21
   0  -2  19    0.89    0.66
   0  -2  19    0.05    0.33
   0  -2  19    0.24    1.07
   0  -2  20   28.46    1.94
   0  -2  20   27.85    2.05
   0  -2  20   31.91    1.93
   0   2  20   29.68    2.05
   0  -2  21    0.30    1.13
   0   2  21    2.39    1.27
   0  -2  21    1.25    1.34
   0   2  21    0.95    0.86
   0  -2  21    1.33    1.15
   0  -2  22    9.04    1.39
   0   2  22    9.24    1.08
   0  -2  22   10.33    1.33
   0   2  22   12.05    1.49
   0  -2  22   11.11    1.56
   0  -2  22    7.67    1.01
   0   2  23    1.60    1.35
   0  -2  23    1.22    1.41
   0  -2  23    1.83    1.26
   0  -2  23    0.30    1.17
   0  -2  23    0.03    1.11
   0   2  23   -0.22    0.91
   0  -2  24    3.81    1.22
   0   2  24    4.91    1.47
   0  -2  24    7.23    1.32
   0  -2  24    2.25    1.43
   0  -2  24    4.40    1.36
   0   2  25    0.42    1.45
   0  -2  25   -0.44    1.20
   0   2  25    0.09    1.46
   0  -2  25   -1.24    1.53
   0  -2  25    1.64    1.27
   0  -2  25   -0.99    1.33
   0  -3   0   28.98    1.44
   0   3   0   28.54    1.47
   0  -3   0   27.57    1.47
   0  -3   0   28.73    1.39
   0   3   1  541.43   23.25
   0  -3  -1  501.65   23.24
   0  -3  -1  507.86   23.20
   0   3  -1  487.62   23.19
   0   3  -1  533.26   23.25
   0   3   1  528.35   23.25
   0  -3   1  530.44   23.25
   0  -3   2   -0.74    0.59
   0  -3  -2   -0.28    0.67
   0   3   2   -0.16    0.61
   0  -3  -2   -0.22    0.27
   0  -3   2   -0.22    0.34
   0   3  -2    0.05    0.59
   0   3   2   -0.38    0.50
   0   3  -3  162.70    7.25
   0  -3  -3  157.74    7.29
   0  -3   3  161.23    7.26
   0   3   3  154.90    7.23
   0   3   3  161.36    7.26
   0  -3   3  152.55    7.20
   0   3   4   20.90    1.19
   0  -3   4   22.84    1.26
   0   3   4   23.42    1.36
   0   3   4   24.40    1.32
   0  -3  -4   22.67    1.33
   0  -3  -5   22.89    1.13
   0  -3  -5   25.33    1.45
   0   3   5   26.79    1.44
   0  -3   5   24.62    1.33
   0   3  -5   20.94    1.19
   0   3   5   26.67    1.38
   0  -3  -6   28.84    1.26
   0   3   6   27.03    1.61
   0  -3   6   24.71    1.43
   0  -3  -6   29.12    1.58
   0  -3   6   23.98    1.23
   0   3  -6   22.90    1.28
   0   3   7   19.17    1.46
   0  -3  -7   20.09    1.03
   0  -3   7   16.53    1.22
   0   3   8   30.37    1.45
   0   3   8   29.83    1.85
   0  -3  -8   28.68    1.84
   0  -3   8   29.04    1.67
   0  -3   9   88.15    4.09
   0   3   9   82.67    3.91
   0  -3   9   88.63    4.04
   0  -3  -9   86.34    4.15
   0   3   9   81.94    4.14
   0   3  10    8.61    0.60
   0   3  10    8.00    1.08
   0  -3 -10    6.39    1.06
   0  -3  10    5.90    0.82
   0  -3  10    6.09    0.95
   0   3  11  154.50    7.26
   0  -3  11  161.53    7.34
   0   3  11  159.60    7.45
   0  -3  11  162.33    7.38
   0  -3  12    1.52    0.66
   0  -3  12    2.02    0.76
   0   3  12    0.98    0.52
   0  -3  13    3.74    0.70
   0  -3  13    2.74    0.65
   0   3  13    2.89    0.59
   0  -3  14    3.69    0.91
   0  -3 -14    4.55    1.05
   0   3  14    3.76    1.02
   0  -3  14    3.30    0.91
   0  -3  14    3.61    0.74
   0   3  14    4.58    0.68
   0  -3  14    4.32    0.90
   0  -3 -15    0.91    1.08
   0   3  15    0.89    0.41
   0   3  15    1.27    1.09
   0  -3  15    0.22    0.96
   0  -3  15   -0.07    0.72
   0  -3  15    0.92    0.90
   0   3  15   -0.35    0.68
   0   3  16    0.95    0.74
   0  -3  16    1.96    1.01
   0  -3  16    1.45    0.97
   0   3  16    0.42    0.38
   0  -3  16    0.84    0.73
   0   3  16    0.80    1.14
   0  -3  17   28.17    1.71
   0  -3  17   34.05    1.45
   0   3  17   35.45    1.48
   0  -3  17   32.82    1.70
   0   3  17   36.05    1.86
   0  -3  18    0.76    1.07
   0   3  18    1.57    1.24
   0  -3  18    0.82    0.75
   0   3  18    2.58    0.81
   0  -3  18    1.83    1.02
   0  -3  19    0.83    1.10
   0   3  19   -0.05    0.85
   0  -3  19    1.38    1.07
   0   3  19    0.90    1.27
   0  -3  19    1.74    0.74
   0  -3  19    1.40    0.94
   0  -3  20    1.67    1.14
   0  -3  20    2.03    1.09
   0   3  20    2.55    1.33
   0  -3  20    1.47    1.25
   0  -3  20    0.22    0.93
   0  -3  21    2.92    1.20
   0   3  21    3.83    1.41
   0  -3  21    3.15    1.16
   0  -3  21    4.60    1.37
   0  -3  21    2.38    0.97
   0  -3  22    1.60    1.18
   0   3  22    2.12    1.42
   0   3  22    0.49    1.40
   0  -3  22    2.16    1.22
   0  -3  22    1.56    1.39
   0  -3  22    0.28    0.95
   0  -3  23   11.24    1.45
   0   3  23   10.10    1.64
   0   3  23   12.58    1.67
   0  -3  23   11.73    1.46
   0  -3  23   10.63    1.63
   0  -3  23   10.32    1.20
   0  -3  24    2.33    1.28
   0   3  24    2.81    1.50
   0  -3  24    2.20    1.29
   0  -3  24    2.00    1.09
   0  -3  24    1.64    0.97
   0   3  24    2.30    1.54
   0  -3  24    4.08    1.54
   0  -4   0 1115.86   50.78
   0  -4   0 1085.66   50.79
   0   4   0 1162.90   50.82
   0  -4  -1   46.86    2.34
   0  -4   1   48.55    2.40
   0  -4   1   49.76    2.48
   0   4  -1   50.28    2.47
   0   4   1   48.62    2.45
   0   4  -1   51.78    2.32
   0  -4  -1   49.68    2.44
   0  -4   1   51.13    2.42
   0  -4  -2  157.73    7.38
   0  -4  -2  155.64    7.26
   0  -4   2  156.13    7.33
   0  -4  -2  161.00    7.35
   0   4   2  166.84    7.36
   0   4  -2  162.16    7.37
   0  -4   2  155.95    7.36
   0   4   2  163.44    7.35
   0   4  -3   44.43    2.23
   0  -4  -3   40.53    2.29
   0   4   3   43.49    2.25
   0  -4   3   45.31    2.18
   0  -4   3   43.46    2.24
   0   4   3   41.38    2.20
   0  -4   3   44.42    2.08
   0   4   4   26.92    1.62
   0  -4  -4   28.60    1.68
   0  -4   4   26.13    1.57
   0   4   4   25.55    1.52
   0  -4   4   25.67    1.53
   0  -4   4   28.53    1.41
   0   4   5    3.14    0.94
   0  -4   5    3.82    0.91
   0  -4  -5    3.88    1.18
   0  -4   5    2.20    0.87
   0   4   5    1.77    0.74
   0   4   6    3.72    1.04
   0   4   6    2.94    1.16
   0  -4  -6    3.18    1.15
   0  -4   6    2.68    0.90
   0  -4  -6    3.40    0.41
   0   4  -6    1.86    0.62
   0  -4   6    2.74    0.88
   0   4   6    1.50    0.74
   0   4   7    2.68    0.72
   0  -4  -7    2.80    0.43
   0   4   7    2.67    1.11
   0  -4   7    3.65    0.89
   0  -4  -7    3.60    1.05
   0   4   7    2.18    1.04
   0  -4   7    3.52    0.87
   0   4  -7    3.00    0.58
   0   4   8   13.60    1.34
   0   4   8   16.85    1.31
   0  -4   8   16.98    1.19
   0   4  -8   11.81    0.88
   0   4   8   17.05    0.99
   0  -4   8   17.06    1.15
   0   4   9   13.95    1.24
   0  -4   9   11.68    0.76
   0  -4   9   14.41    1.14
   0  -4   9   14.99    1.08
   0   4   9   14.77    0.90
   0   4   9   12.49    1.30
   0  -4  -9   13.50    0.68
   0   4  10    5.89    0.65
   0  -4  10    6.90    0.85
   0   4  11    4.77    0.61
   0  -4  11    4.74    0.81
   0   4  12    3.98    0.59
   0  -4  12    5.55    0.82
   0  -4  13    8.48    0.92
   0  -4  13   10.79    1.06
   0   4  13    9.00    1.20
   0  -4 -13    8.12    1.15
   0   4  13    7.64    0.69
   0   4  14   40.26    2.15
   0  -4  14   34.63    2.07
   0  -4  14   36.99    2.07
   0   4  14   31.78    1.75
   0  -4  14   38.52    1.95
   0  -4 -14   37.00    2.16
   0  -4  15   11.14    1.26
   0   4  15   14.38    1.41
   0  -4 -15   14.06    1.39
   0  -4  15   14.11    1.26
   0   4  15   10.08    0.80
   0  -4  15   14.22    1.10
   0  -4  16   12.14    1.30
   0   4  16   13.93    1.47
   0   4  16   11.10    0.77
   0  -4 -16   13.53    1.44
   0  -4  16   11.53    1.09
   0  -4  16   13.08    1.31
   0  -4  16   11.46    1.20
   0  -4 -17   -0.13    1.25
   0   4  17    0.80    0.44
   0  -4  17   -0.06    1.10
   0   4  17    2.30    1.29
   0   4  17    0.32    1.23
   0  -4  17    1.99    1.10
   0  -4  17    1.90    1.01
   0   4  18   10.89    1.51
   0   4  18   10.03    1.45
   0  -4  18   11.18    1.31
   0  -4  18    8.81    1.16
   0  -4  18    9.65    1.35
   0   4  19    1.28    1.34
   0  -4  19    0.06    1.08
   0   4  19    2.11    1.34
   0  -4  19    0.46    1.00
   0  -4  19    1.06    1.24
   0   4  20   21.38    1.79
   0   4  20   17.64    1.76
   0  -4  20   18.17    1.56
   0  -4  20   17.92    1.63
   0  -4  20   15.50    1.41
   0   4  21    5.12    1.49
   0   4  21    4.00    1.46
   0  -4  21   -0.92    1.19
   0  -4  21    1.92    1.25
   0  -4  21    0.21    1.03
   0  -4  22    5.26    1.37
   0   4  22    7.83    1.59
   0   4  22    9.56    1.58
   0  -4  22    7.75    1.33
   0  -4  22    5.88    1.17
   0  -4  22    6.08    1.49
   0  -4  23    0.33    1.30
   0   4  23   -0.67    1.52
   0   4  23    1.00    1.52
   0  -4  23    1.27    1.21
   0  -4  23   -0.95    1.11
   0  -4  23   -0.28    1.49
   0  -4  24   -2.53    1.45
   0   4  24   -0.46    1.57
   0  -4  24   -1.00    1.24
   0  -4  24    0.05    1.54
   0  -4  24   -1.60    1.08
   0   4  24   -0.72    1.61
   0  -5   0   51.19    2.51
   0  -5   0   52.37    2.58
   0   5   0   51.79    2.65
   0  -5  -1  130.37    6.14
   0  -5   1  134.52    6.18
   0  -5   1  134.17    6.19
   0  -5  -1  135.14    6.21
   0   5   1  132.02    6.24
   0   5  -1  134.22    6.25
   0   5   2   20.16    1.33
   0  -5  -2   18.24    1.41
   0  -5  -2   18.35    1.02
   0  -5   2   17.48    1.18
   0   5  -2   16.98    1.34
   0  -5   2   19.06    1.21
   0  -5   3   87.23    4.27
   0   5   3   88.81    4.25
   0  -5  -3   90.10    4.32
   0  -5   3   88.21    4.21
   0   5   3   95.31    4.29
   0   5  -3   83.72    4.26
   0  -5  -4   80.77    4.09
   0   5   4   89.00    4.08
   0  -5   4   87.07    4.02
   0   5   4   83.54    4.02
   0  -5   4   85.14    4.06
   0  -5   4   80.86    3.91
   0  -5  -5   25.06    1.67
   0   5   5   26.34    1.62
   0  -5   5   25.51    1.52
   0  -5   5   26.08    1.56
   0   5   5   25.73    1.50
   0  -5   5   23.48    1.35
   0   5   6   95.89    4.34
   0  -5   6   92.43    4.29
   0   5   6   84.91    4.23
   0  -5   6   86.21    4.29
   0  -5   6   83.16    4.18
   0   5   7    5.51    1.00
   0   5   7    3.21    0.75
   0   5  -7    2.58    0.61
   0  -5   7    3.43    0.86
   0  -5  -7    3.52    0.37
   0  -5   7    3.36    0.90
   0   5   8   70.77    3.23
   0  -5  -8   62.54    2.93
   0  -5   8   70.03    3.17
   0  -5   8   68.07    3.16
   0   5   8   63.82    3.07
   0   5  -8   57.61    3.01
   0   5   9    8.78    0.81
   0  -5   9    8.96    0.95
   0   5  -9    7.11    0.65
   0   5  10   28.29    1.60
   0  -5  10   31.21    1.75
   0  -5 -10   30.28    1.44
   0   5  11   41.37    2.26
   0   5  11   38.89    2.01
   0   5  11   40.37    2.21
   0  -5 -11   39.79    2.26
   0  -5  11   37.87    2.16
   0   5  12    0.25    1.07
   0  -5  12    0.22    0.44
   0   5  12    0.95    1.03
   0   5  12    0.97    0.67
   0  -5  12    0.99    0.86
   0  -5 -12    0.73    1.09
   0  -5  12    0.23    0.92
   0  -5  13    6.61    1.09
   0   5  13    4.89    0.73
   0   5  13    3.91    1.16
   0   5  13    5.93    1.29
   0  -5  13    3.66    0.59
   0  -5 -13    5.89    1.21
   0  -5  13    7.13    0.96
   0  -5  14   32.81    1.98
   0  -5  14   40.00    2.17
   0   5  14   39.59    2.24
   0  -5 -14   37.30    2.21
   0   5  14   41.06    2.22
   0  -5  14   30.76    1.75
   0  -5  14   42.07    2.12
   0   5  14   33.53    1.80
   0   5  15    2.66    1.27
   0  -5 -15    3.95    1.31
   0   5  15    1.99    0.64
   0  -5  15    1.07    1.07
   0   5  15    1.33    1.30
   0  -5  15    3.43    0.95
   0  -5  15    2.13    0.62
   0  -5  15    3.15    1.10
   0  -5  16    3.78    1.06
   0  -5 -16    3.76    1.32
   0   5  16    2.30    0.61
   0  -5  16    3.77    1.12
   0   5  16    3.32    1.36
   0  -5  16    4.35    1.15
   0   5  16    3.51    1.28
   0  -5  16    3.04    0.70
   0   5  17   31.65    1.75
   0  -5  17   37.09    2.14
   0  -5  17   38.30    2.22
   0   5  17   41.84    2.36
   0  -5  17   40.42    2.24
   0   5  17   43.75    2.36
   0  -5  17   31.18    1.84
   0  -5 -17   41.59    2.36
   0  -5 -18    2.30    1.37
   0  -5  18    4.25    1.23
   0   5  18    4.72    1.35
   0  -5  18    4.39    1.26
   0   5  18    4.32    1.45
   0  -5  18    4.15    1.13
   0  -5  18    1.10    0.74
   0  -5  19    6.67    1.37
   0   5  19    8.63    1.52
   0   5  19    8.11    1.51
   0  -5  19    6.36    1.31
   0  -5  19    7.48    1.26
   0  -5 -19    5.49    1.51
   0   5  20   -1.54    1.43
   0   5  20    1.62    1.45
   0  -5  20    1.67    1.25
   0  -5  20   -1.35    1.30
   0  -5  20    1.19    1.15
   0   5  21    4.60    1.58
   0   5  21    5.49    1.59
   0  -5  21    6.63    1.39
   0  -5  21    3.76    1.39
   0  -5  21    4.19    1.19
   0   5  22    1.61    1.54
   0   5  22    1.38    1.52
   0  -5  22    0.71    1.31
   0  -5  22    1.97    1.35
   0  -5  22    3.31    1.19
   0   5  23    6.87    1.68
   0  -5  23    1.97    1.36
   0  -5  23    2.37    1.24
   0   5  23    1.92    1.62
   0  -5  23    2.06    1.46
   0  -6   0  515.03   22.49
   0   6   0  526.14   22.57
   0   6   0  463.32   22.42
   0  -6   0  542.20   22.52
   0   6  -1   62.15    3.23
   0  -6   1   62.30    3.12
   0  -6  -1   63.87    3.07
   0  -6  -1   67.07    3.18
   0  -6  -1   67.20    3.28
   0   6   1   64.56    3.23
   0  -6   1   68.13    3.15
   0   6  -2   15.15    1.24
   0  -6  -2   17.95    1.35
   0  -6   2   15.32    1.10
   0  -6  -2   17.56    0.95
   0  -6   2   16.06    1.11
   0   6   2   14.78    1.22
   0  -6  -3    1.75    1.00
   0  -6   3    2.72    0.74
   0   6   3    2.37    0.88
   0  -6   3    2.78    0.75
   0  -6  -4    3.35    1.04
   0  -6   4    5.96    0.84
   0   6   4    4.40    0.91
   0   6   4    6.20    1.04
   0  -6   5   26.72    1.58
   0   6   5   26.25    1.57
   0   6   5   27.42    1.67
   0  -6   6   90.73    4.11
   0  -6   6   76.79    3.96
   0   6   6   92.88    4.16
   0   6   6   87.86    4.06
   0  -6  -7   13.37    0.69
   0   6   7   12.88    1.06
   0  -6   7   13.09    0.95
   0   6   8   24.85    1.39
   0  -6  -8   21.60    1.55
   0  -6   8   23.81    1.34
   0   6  -8   20.19    1.28
   0  -6  -9    3.40    1.06
   0   6   9    3.36    0.82
   0   6  -9    4.12    0.68
   0  -6   9    4.19    0.79
   0  -6  10   22.38    1.37
   0   6  10   21.58    1.58
   0  -6 -10   22.73    1.12
   0  -6  10   21.86    1.48
   0   6  10   22.60    1.37
   0   6 -10   18.37    1.22
   0  -6 -11    1.01    0.42
   0  -6  11    0.48    0.99
   0   6  11    0.76    0.79
   0   6  11    1.91    1.08
   0   6  12    2.77    0.81
   0  -6 -12    1.55    1.22
   0  -6  12    0.91    0.97
   0   6  12    2.50    1.12
   0  -6  12    0.20    0.96
   0  -6  12    1.75    1.06
   0  -6 -13   24.03    1.97
   0  -6  13   31.34    1.87
   0  -6  13   27.86    1.75
   0   6  13   26.33    1.58
   0  -6  13   27.62    1.76
   0   6  13   31.62    1.94
   0   6  14   71.43    3.35
   0  -6  14   64.93    3.29
   0  -6 -14   66.49    3.39
   0  -6  14   66.76    3.24
   0  -6  14   57.99    3.13
   0   6  14   59.44    3.01
   0  -6  14   54.38    3.14
   0   6  15    2.31    0.71
   0   6  15    2.20    1.31
   0  -6  15    1.64    1.14
   0  -6  15    1.95    0.91
   0  -6 -15    1.80    1.32
   0  -6  15    1.79    1.15
   0   6  16   11.62    1.48
   0  -6  16    8.16    1.34
   0  -6  16    9.57    1.23
   0   6  16    7.13    0.82
   0  -6 -16   10.55    1.48
   0  -6  16   11.29    1.31
   0   6  17    2.00    0.65
   0  -6  17    2.93    1.22
   0  -6 -17    1.77    1.36
   0   6  17    2.80    1.36
   0  -6  17    2.91    1.25
   0  -6  17    1.49    1.16
   0  -6  18   -0.37    1.28
   0  -6 -18    0.88    1.37
   0   6  18    2.60    1.42
   0  -6  18    0.78    1.23
   0  -6  18    2.72    1.21
   0  -6  19    2.39    1.36
   0   6  19    0.91    1.46
   0  -6 -19    1.76    1.41
   0  -6  19    1.49    1.31
   0  -6  19    0.94    1.20
   0   6  20   18.26    1.81
   0  -6  20   11.81    1.54
   0  -6  20   15.59    1.61
   0  -6  20   11.81    1.62
   0  -6 -20   15.10    1.76
   0  -6  21    2.75    1.34
   0  -6  21    2.66    1.37
   0  -6  21    2.44    1.28
   0   6  21    3.89    1.58
   0  -6  22    2.69    1.39
   0  -6  22    2.22    1.45
   0   6  22    4.65    1.63
   0  -6  22    2.54    1.27
   0  -7   0    2.68    0.66
   0  -7   0    3.06    0.81
   0   7   0    2.51    0.40
   0  -7   1   43.88    2.14
   0  -7  -1   39.62    2.06
   0  -7   1   40.98    2.11
   0  -7   2    9.67    0.92
   0  -7   2    8.73    0.89
   0  -7   3  129.57    5.86
   0  -7   3  120.71    5.88
   0  -7   4   40.24    2.04
   0  -7   4   38.37    2.09
   0   7   5    6.21    1.11
   0  -7  -6   11.91    1.43
   0  -7  -7   27.76    1.77
   0  -7   7   21.77    1.32
   0  -7  -8   20.53    1.52
   0  -7   8   15.46    1.25
   0  -7   8   15.88    1.12
   0   7  -8   14.00    1.13
   0   7   9   51.51    2.83
   0  -7  -9   57.79    2.88
   0  -7   9   51.15    2.62
   0  -7   9   46.18    2.71
   0  -7  -9   59.55    2.55
   0   7  -9   45.61    2.59
   0   7  10   14.83    1.45
   0  -7  10   15.39    1.30
   0  -7  10   14.63    1.15
   0  -7 -10   13.64    0.89
   0   7 -10   13.45    1.04
   0   7  11   59.50    2.96
   0  -7 -11   59.53    2.54
   0  -7  11   55.04    2.84
   0  -7  11   48.95    2.69
   0   7 -11   43.15    2.59
   0   7  12    4.87    1.33
   0  -7  12    6.49    1.18
   0  -7  12    5.58    1.18
   0  -7 -12    6.10    0.56
   0  -7  12    7.40    1.03
   0   7  13    6.21    1.39
   0   7  13    2.54    0.86
   0  -7 -13    4.93    1.38
   0  -7  13    3.17    1.11
   0  -7  13    3.26    1.14
   0  -7  13    3.50    1.13
   0   7  14    3.13    1.37
   0   7  14    2.74    0.83
   0  -7  14    2.77    1.08
   0  -7 -14    5.02    1.41
   0  -7  14    4.10    1.20
   0  -7  14    3.10    1.24
   0  -7  15    2.35    1.19
   0   7  15    0.07    1.35
   0   7  15   -0.31    0.79
   0  -7  15   -0.37    0.95
   0  -7 -15    1.06    1.36
   0  -7  15    2.14    1.24
   0  -7  15    0.32    0.93
   0   7  16   -0.53    0.73
   0  -7  16   -0.25    1.20
   0  -7 -16    0.62    1.36
   0  -7  16    1.88    1.13
   0   7  16   -1.64    1.38
   0  -7  16    0.62    1.20
   0  -7  17    4.21    1.34
   0  -7 -17    5.24    1.42
   0  -7  17    5.08    1.25
   0   7  17    5.55    1.51
   0  -7  17    4.67    1.35
   0  -7  18    3.74    1.35
   0  -7 -18    3.66    1.50
   0  -7  18    2.94    1.28
   0   7  18    2.94    1.47
   0  -7  18    6.18    1.37
   0  -7  19    1.29    1.41
   0   7  19   -0.22    1.51
   0  -7 -19    2.80    1.48
   0  -7  19   -0.11    1.28
   0  -7  19    0.48    1.32
   0   7  20    0.37    1.56
   0  -7  20    0.38    1.33
   0  -7  20    0.17    1.38
   0  -7 -20   -1.86    1.48
   0  -7  20   -0.82    1.44
   0   7  21    0.29    1.61
   0  -7  21   -1.89    1.40
   0  -7  21    0.09    1.46
   0  -7  21   -0.17    1.42
   0  -7 -21   -2.05    1.58
   0  -8   0  334.90   15.32
   0  -8   0  368.51   15.37
   0  -8  -1   61.17    2.49
   0  -8   1   58.76    2.54
   0  -8   1   65.19    2.59
   0   8  -1   50.02    2.68
   0   8   1   51.23    2.66
   0  -8   2    2.48    0.83
   0  -8   2    1.52    0.84
   0   8   2   -0.07    0.98
   0  -8  -2    0.12    1.03
   0  -8  -3   22.52    1.68
   0  -8   3   25.02    1.43
   0   8   3   21.82    1.56
   0  -8   3   22.78    1.49
   0   8   4    2.51    1.01
   0  -8  -4    2.56    1.13
   0  -8   4    2.48    0.83
   0  -8   5    9.73    0.94
   0   8   5    6.14    1.06
   0  -8  -5    8.73    1.32
   0  -8   6   18.37    1.24
   0   8   6   14.93    1.34
   0  -8  -6   21.66    1.92
   0   8   7   22.89    1.68
   0  -8  -7   21.83    1.80
   0  -8   7   22.48    1.52
   0   8   7   21.34    1.51
   0   8   8   17.06    1.52
   0  -8  -8   19.59    1.62
   0  -8   8   14.53    1.35
   0   8   8   13.01    1.26
   0   8  -8   14.68    1.23
   0  -8  -8   18.37    1.15
   0  -8  -9   -0.13    1.27
   0  -8   9    0.77    1.04
   0   8   9    0.57    1.22
   0   8   9    0.40    0.91
   0   8  -9   -0.99    0.84
   0  -8  -9    0.99    0.64
   0   8 -10    2.85    0.86
   0   8  10    5.28    0.97
   0  -8  10    3.29    1.14
   0  -8  10    5.52    0.89
   0  -8 -10    6.22    0.74
   0   8  10    6.08    1.29
   0  -8 -11    8.40    0.77
   0  -8  11    8.93    1.22
   0  -8  11    7.61    1.00
   0  -8  11    6.01    1.25
   0   8 -11    7.35    0.90
   0   8  11    7.36    1.37
   0  -8 -12   -0.11    0.55
   0  -8  12   -1.08    1.13
   0   8  12    0.87    1.32
   0  -8  12    1.01    1.13
   0  -8  12   -0.57    0.92
   0   8  13    2.84    1.37
   0  -8  13    3.08    1.21
   0  -8  13    2.68    1.22
   0  -8  13    3.94    1.16
   0   8  14    7.86    1.50
   0  -8  14    6.16    1.30
   0  -8  14    7.83    1.35
   0  -8  14    6.47    1.11
   0  -8 -14    7.59    1.53
   0  -8  15   -0.19    1.09
   0  -8 -15    2.61    1.48
   0  -8  15    1.92    1.23
   0   8  15    0.16    1.47
   0  -8  15    3.79    1.27
   0  -8  15    1.17    0.92
   0  -8  16   -0.29    1.25
   0  -8 -16    1.11    1.47
   0  -8  16    1.58    1.30
   0   8  16    1.32    1.46
   0  -8  16    0.27    0.93
   0  -8  16    1.73    1.29
   0  -8  17   -1.89    1.34
   0   8  17    0.43    1.48
   0  -8  17    0.87    1.30
   0  -8  17   -1.07    1.37
   0  -8 -17    0.99    1.42
   0  -8  17    0.17    0.98
   0  -8  18    0.12    1.34
   0   8  18    0.59    1.55
   0  -8  18    1.34    1.35
   0  -8  18    1.26    1.34
   0  -8 -18    1.28    1.42
   0  -8  18    0.26    1.07
   0  -8  19    0.50    1.40
   0   8  19    1.10    1.58
   0  -8  19   -0.93    1.40
   0  -8  19   -1.89    1.39
   0  -8 -19   -0.86    1.51
   0  -8  19   -0.93    1.08
   0  -9   0    3.17    0.85
   0  -9   0    2.04    1.16
   0  -9   1    8.76    0.98
   0  -9  -1    6.03    1.28
   0  -9   1   10.56    1.28
   0  -9   2    0.45    1.11
   0  -9  -2    1.64    1.21
   0  -9   2    0.07    0.88
   0   9   2    1.61    1.08
   0   9   2    0.79    0.42
   0   9   3    2.51    1.09
   0  -9  -3    4.66    1.24
   0  -9   3    3.89    0.90
   0   9   4    2.05    1.05
   0  -9   4    1.34    0.81
   0   9   5    7.50    1.20
   0  -9   5    9.43    1.08
   0  -9   5   11.62    1.02
   0  -9  -6    1.74    1.53
   0   9   6   -0.05    1.06
   0  -9   6    2.41    0.83
   0  -9   6    1.10    0.94
   0  -9  -6    1.92    0.39
   0  -9   7    4.07    0.86
   0  -9  -7    5.56    1.38
   0  -9   7    2.34    1.03
   0   9   7    0.69    1.06
   0  -9   8    2.37    0.88
   0  -9  -8    1.76    1.34
   0  -9   8    3.53    1.04
   0  -9  -8    3.30    0.77
   0   9   8    2.65    1.08
   0  -9  -9   -0.64    1.37
   0  -9   9    0.67    1.09
   0   9   9    0.02    0.95
   0  -9   9    0.74    1.13
   0  -9  -9    1.14    0.71
   0  -9  10    9.95    1.32
   0  -9 -10    8.71    0.89
   0  -9  10    7.88    1.26
   0   9  10    6.33    1.08
   0   9  10    6.13    1.47
   0  -9  11    5.19    1.21
   0  -9  11    4.69    1.24
   0  -9 -11    5.21    0.78
   0  -9  11    7.83    1.21
   0   9  11    5.03    1.41
   0   9  11    6.05    1.06
   0   9  12   -0.11    0.90
   0  -9  12    1.70    1.19
   0  -9 -12    1.33    0.63
   0  -9  12    1.09    1.18
   0  -9  12    1.01    0.90
   0  -9  12    1.33    1.14
   0   9  12   -0.47    1.39
   0   9 -12    1.01    0.78
   0  -9  13    1.45    1.23
   0  -9  13    0.99    1.19
   0  -9  13    0.46    1.01
   0   9  13    1.87    1.41
   0  -9  14    1.06    1.26
   0  -9  14    0.18    1.24
   0  -9  14    1.11    1.02
   0   9  14    0.92    1.45
   0   9  15   -1.92    1.50
   0  -9  15    0.19    1.29
   0  -9  15   -0.49    1.29
   0  -9  15    0.96    1.28
   0  -9 -15   -0.22    1.51
   0  -9  15    0.90    0.90
   0  -9  16    3.03    1.37
   0   9  16    6.05    1.61
   0  -9  16    3.48    1.37
   0  -9 -16    3.01    1.54
   0  -9  16    2.71    1.37
   0  -9  17    7.59    1.49
   0   9  17    6.96    1.68
   0  -9  17    5.39    1.51
   0  -9 -17    6.40    1.68
   0  -9  17    5.92    1.48
   0  -9  18   -2.36    1.48
   0  -9 -18   -0.72    1.57
   0  -9  18    0.04    1.40
   0  -9  18    0.87    1.44
   0   9  18    0.34    1.62
   0 -10   0    3.87    1.27
   0 -10   1    3.61    1.24
   0 -10  -1    2.40    1.25
   0 -10   2    1.08    1.20
   0 -10  -2    2.50    1.26
   0 -10  -3    2.75    1.29
   0  10   3    1.27    0.34
   0 -10  -4    2.20    1.34
   0 -10  -4    3.03    0.93
   0 -10   4    2.52    0.86
   0 -10  -4    2.42    0.58
   0 -10   4    1.87    0.91
   0 -10  -5    0.50    1.57
   0 -10  -5    1.72    0.89
   0 -10   5    0.40    0.85
   0 -10  -5    0.75    0.48
   0 -10   5    0.76    0.95
   0 -10  -6    0.27    1.46
   0 -10  -6    1.72    0.83
   0 -10   6    0.19    1.13
   0 -10   6    0.82    0.80
   0 -10  -6    0.41    0.33
   0 -10   6    0.91    0.97
   0 -10   7    3.26    0.81
   0 -10   7    3.62    1.24
   0 -10  -7    2.25    1.43
   0 -10   7    4.50    1.04
   0 -10   8    4.25    0.84
   0 -10   8    2.97    1.27
   0 -10   8    3.86    1.08
   0 -10  -8    5.46    1.45
   0  10  -8    2.06    0.96
   0 -10   9    4.58    1.18
   0 -10  -9    5.59    1.45
   0  10  -9    4.04    0.99
   0 -10   9    7.10    1.34
   0 -10   9    6.98    1.22
   0 -10  10    1.46    1.15
   0  10 -10   -0.45    0.86
   0 -10  10    1.50    1.20
   0 -10 -10    0.15    0.82
   0 -10  11    1.91    1.18
   0 -10  11    1.14    1.12
   0 -10  11    2.85    1.18
   0 -10  12    0.85    1.20
   0 -10  12    1.41    1.03
   0 -10  12    2.37    1.25
   0 -10  13   -0.99    1.26
   0 -10  13    0.33    1.25
   0  10  13    0.67    1.50
   0 -10  13    1.71    1.27
   0 -10  14    4.58    1.46
   0 -10  14    3.55    1.36
   0  10  14    4.63    1.63
   0 -10  14    5.10    1.37
   0 -10  15    2.04    1.43
   0 -10 -15    3.37    1.66
   0 -10  15    2.30    1.37
   0  10  15    2.52    1.64
   0 -10  15    2.64    1.34
   0 -10  16    0.63    1.47
   0 -10 -16   -1.20    1.66
   0 -10  16   -0.49    1.42
   0 -10  16   -1.57    1.47
   0  10  16    2.49    1.66
   0 -11   0    0.59    1.12
   0 -11   0    0.90    1.29
   0 -11   1    1.06    1.14
   0 -11  -1    3.51    1.09
   0 -11  -1    1.68    0.76
   0 -11  -1    2.03    1.33
   0 -11   1    0.19    1.31
   0 -11   2    1.51    1.14
   0 -11  -2    1.04    1.05
   0 -11  -2    0.69    0.68
   0 -11  -2    2.98    1.37
   0 -11   2   -0.32    1.24
   0 -11   3    6.63    1.27
   0 -11  -3    6.33    1.08
   0 -11  -3    6.29    1.45
   0 -11   3    2.83    1.27
   0 -11   3    4.43    0.94
   0 -11   4    1.38    0.95
   0 -11   4    0.27    1.17
   0 -11  -4   -0.23    0.92
   0 -11  -4    0.31    1.63
   0 -11   4   -0.51    1.21
   0 -11   4    0.69    0.90
   0 -11   5    0.29    0.97
   0 -11   5    3.26    1.24
   0 -11  -5   -0.81    0.80
   0 -11  -5   -1.82    1.55
   0 -11   5    0.03    1.17
   0 -11   5   -0.29    0.93
   0 -11   6   -0.05    0.99
   0 -11  -6    0.79    0.78
   0 -11   6   -0.28    1.22
   0 -11  -6    0.57    1.45
   0 -11   6    1.57    0.98
   0 -11  -7    0.70    1.45
   0 -11   7    1.40    1.06
   0  11  -7    0.35    1.02
   0 -11   7   -0.58    1.19
   0 -11  -7   -0.29    0.87
   0 -11   7   -0.11    1.03
   0 -11  -8    0.79    1.43
   0 -11   8    0.20    1.10
   0  11  -8    0.46    0.95
   0 -11   8    0.65    1.15
   0 -11  -8    0.74    0.85
   0 -11   8   -0.40    1.05
   0 -11   9    1.24    1.17
   0  11  -9    1.79    0.97
   0 -11  -9    3.77    0.85
   0 -11   9    1.36    1.19
   0 -11   9    3.39    1.12
   0 -11  10    2.23    1.17
   0  11 -10    1.58    0.95
   0 -11  10    3.08    1.20
   0 -11  10    0.87    1.04
   0 -11  11    4.13    1.20
   0 -11  11    3.62    1.25
   0  11 -11    1.97    0.90
   0 -11  11    5.56    1.33
   0 -11  12   -0.07    1.27
   0 -11  12    1.78    1.27
   0 -11  12    2.32    1.36
   0 -11  13   -0.04    1.33
   0 -11  13   -0.73    1.28
   0 -11  13    1.59    1.40
   0 -12   0    6.56    1.20
   0 -12   0    6.87    1.47
   0 -12  -1    8.19    1.13
   0 -12   1    9.72    1.31
   0 -12  -1   11.75    1.60
   0 -12   1   12.94    1.53
   0 -12  -2   -0.30    0.84
   0 -12   2   -0.19    1.13
   0 -12   2    1.18    0.82
   0 -12   2   -0.52    1.33
   0 -12  -2    0.84    1.46
   0 -12  -3    2.34    0.94
   0 -12   3   -0.03    1.16
   0 -12   3    2.10    0.86
   0 -12  -3    0.89    1.65
   0 -12   3    0.54    1.30
   0 -12  -4    2.66    1.05
   0 -12   4   -0.07    1.20
   0 -12   4    1.32    0.92
   0 -12  -4    2.98    1.59
   0 -12   4    2.14    1.27
   0 -12  -5    1.97    1.04
   0 -12   5   -0.52    1.10
   0 -12   5    1.45    0.96
   0 -12   5    2.12    1.26
   0 -12  -6    1.47    0.99
   0 -12   6   -1.53    1.14
   0 -12  -6    0.39    1.50
   0 -12   6   -0.22    1.24
   0 -12   6   -0.19    0.99
   0 -12   7    5.17    1.26
   0 -12   7    2.04    1.07
   0 -12  -7    3.00    1.00
   0 -12   7    1.80    1.14
   0 -12  -7    0.04    1.52
   0  12  -7    4.26    1.15
   0 -12   7    0.34    1.10
   0 -12   8    2.88    1.21
   0 -12   8    1.24    1.18
   0 -12  -8    2.62    0.94
   0  12  -8    1.03    1.08
   0 -12   8    1.52    1.11
   0 -12  -8    2.74    1.54
   0 -12   8    2.69    1.19
   0 -12   9    1.70    1.28
   0 -12   9    1.52    1.19
   0  12  -9   -1.13    1.04
   0 -12   9    0.62    1.14
  -1   0  25    1.44    1.13
  -1   0  25    0.83    1.57
  -1   0  25    0.44    1.72
  -1   0  24    2.35    1.11
  -1   0  24    0.42    1.49
  -1   0  24    3.46    1.44
  -1   0  23   -0.41    1.07
  -1   0  23   -0.83    1.43
  -1   0  23    1.99    1.28
  -1   0  22    4.26    1.06
  -1   0  22    1.85    1.45
  -1   0  22    3.26    1.24
  -1   0  22    3.55    1.28
  -1   0  21   -1.69    1.40
  -1   0  21    0.60    1.10
  -1   0  21   -1.09    1.02
  -1   0  21   -1.48    1.20
  -1   0  20    0.75    1.08
  -1   0  20    1.08    1.30
  -1   0  20    1.14    0.96
  -1   0  20    0.25    1.12
  -1   0  19   -1.33    1.05
  -1   0  19   -1.51    0.94
  -1   0  19    0.53    1.21
  -1   0  18   66.09    3.39
  -1   0  18   66.10    3.32
  -1   0  18   66.97    3.49
  -1   0  17    0.86    0.94
  -1   0  17    0.23    1.07
  -1   0  16    3.36    1.03
  -1   0  15    0.99    0.92
  -1   0  15    0.37    0.38
  -1   0  14    6.75    0.91
  -1   0  14    7.84    0.54
  -1   0  14    6.64    0.96
  -1   0  13    0.80    0.73
  -1   0  13    0.35    0.36
  -1   0  13   -0.20    0.57
  -1   0  13   -0.22    0.80
  -1   0  12  202.55    9.38
  -1   0  12  209.90    9.44
  -1   0  12  210.19    9.47
  -1   0  12  201.27    9.32
  -1   0  12  209.09    9.52
  -1   0  11   -0.22    0.61
  -1   0  11   -0.41    0.79
  -1   0  11    0.20    0.39
  -1   0  11   -0.43    0.96
  -1   0  11    0.42    0.80
  -1   0  10  378.20   16.95
  -1   0  10  379.21   16.99
  -1   0  10  385.02   17.01
  -1   0  10  378.67   17.04
  -1   0  10  361.61   16.89
  -1   0   9    0.85    0.58
  -1   0   9    0.58    0.76
  -1   0   9    0.63    0.91
  -1   0   9   -0.35    0.78
  -1   0   8   22.15    1.39
  -1   0   8   24.81    1.44
  -1   0   8   26.48    1.50
  -1   0   8   27.87    1.31
  -1   0   7    0.30    0.39
  -1   0   7    0.44    0.50
  -1   0   7    0.46    0.61
  -1   0   7    0.35    0.56
  -1   0   6 1223.00   55.34
  -1   0   6 1200.21   55.35
  -1   0   6 1220.55   55.37
  -1   0   6 1224.08   55.32
  -1   0   5    0.02    0.47
  -1   0   5    0.20    0.37
  -1   0   5    0.14    0.57
  -1   0   5    0.11    0.47
   1   0  -5    0.25    0.31
   1   0  -4 8641.96  380.91
  -1   0   4 8465.83  380.91
  -1   0   4 8219.88  380.92
  -1   0   4 8288.47  380.93
  -1   0   4 8309.79  380.94
   1   0  -4 8314.95  380.93
  -1   0   3   -0.18    0.26
   1   0  -3    0.48    0.26
   1   0  -3    0.32    0.30
   1   0  -3   -0.04    0.34
  -1   0   3    0.21    0.34
  -1   0   3    0.50    0.31
  -1   0   3   -0.19    0.37
   1   0   6  185.16    8.52
   1   0   7   -0.24    0.60
   1   0   8  211.15    9.73
   1   0   9   -0.45    0.88
   1   0   9   -0.08    0.51
   1   0  10  271.22   12.28
   1   0  10  265.22   12.20
   1   0  10  266.48   12.31
   1   0  11   -0.34    0.81
   1   0  11   -0.12    0.91
   1   0  11    0.06    0.56
   1   0  12    5.25    0.85
   1   0  12    4.72    0.61
   1   0  12    4.45    0.95
   1   0  13   -0.23    0.54
   1   0  13    1.26    0.80
   1   0  14    0.38    0.87
   1   0  14    0.28    0.59
   1   0  14    1.59    0.89
   1   0  14    0.43    0.78
   1   0  15   -1.15    1.00
   1   0  15    1.09    0.62
   1   0  16    6.78    1.07
   1   0  16    6.93    0.78
   1   0  17   -0.20    0.93
   1   0  17    0.90    0.72
   1   0  17    0.45    1.09
   1   0  17    0.13    0.52
   1   0  18    2.83    1.08
   1   0  18    4.23    1.05
   1   0  18    4.39    0.99
   1   0  18    3.92    1.23
   1   0  18    3.57    0.56
   1   0  19    1.13    1.12
   1   0  19    0.35    1.01
   1   0  19    0.43    0.91
   1   0  19    0.46    1.20
   1   0  19    0.22    0.51
   1   0  20    5.97    1.30
   1   0  20    7.00    1.19
   1   0  20    6.74    1.07
   1   0  20    7.06    0.61
   1   0  20    6.52    1.37
   1   0  21    0.66    1.02
   1   0  21   -0.88    1.12
   1   0  21   -1.39    1.34
   1   0  21   -0.96    1.51
   1   0  22    1.55    1.05
   1   0  22    1.68    1.11
   1   0  22    0.04    1.40
   1   0  22   -1.35    1.34
   1   0  23   -0.70    1.06
   1   0  23   -2.49    1.18
   1   0  23   -1.00    1.25
   1   0  23    1.23    1.47
   1   0  24    7.10    1.21
   1   0  24    6.51    1.63
   1   0  24    6.56    1.33
   1   0  24    5.59    1.31
   1   0  25    0.37    1.11
   1   0  25    1.07    1.55
   1   0  25   -1.54    1.28
   1   0  25   -0.99    1.28
  -1  -1  25    0.33    1.21
  -1  -1  25    0.15    1.54
  -1  -1  25    0.95    1.30
  -1   1  25    1.57    1.40
  -1  -1  25   -0.42    1.29
  -1  -1  24    2.51    1.15
  -1  -1  24    2.39    1.52
  -1  -1  24    0.78    1.25
  -1   1  24    2.36    1.41
  -1  -1  24    2.90    1.30
  -1   1  23    8.33    1.18
  -1  -1  23   11.57    1.36
  -1  -1  23    8.89    1.31
  -1  -1  23    8.53    1.58
  -1  -1  23    7.68    1.34
  -1   1  23   12.18    1.69
  -1   1  22    0.05    0.96
  -1  -1  22   -0.69    1.09
  -1  -1  22    1.24    1.14
  -1  -1  22   -0.67    1.20
  -1  -1  22    0.92    1.32
  -1   1  22    1.72    1.51
  -1   1  21   29.17    1.85
  -1  -1  21   30.97    1.95
  -1  -1  21   31.40    2.13
  -1  -1  21   29.04    1.99
  -1   1  21   32.29    2.13
  -1   1  20    0.75    1.22
  -1  -1  20    1.36    1.14
  -1   1  20    1.60    0.91
  -1  -1  20    1.46    1.02
  -1  -1  20   -0.31    1.23
  -1   1  20    0.47    1.31
  -1   1  19    0.40    0.99
  -1  -1  19    1.92    1.04
  -1   1  19    1.05    1.15
  -1  -1  19    0.63    1.04
  -1  -1  19   -0.33    1.22
  -1   1  19    1.41    1.29
  -1  -1  18    3.45    1.08
  -1  -1  18    1.66    0.83
  -1  -1  18   -1.52    0.98
  -1   1  18    1.23    1.12
  -1   1  18    0.89    0.96
  -1  -1  18    1.57    1.13
  -1   1  18    0.96    1.22
  -1  -1  17    1.57    0.82
  -1  -1  17    2.79    0.93
  -1   1  17    1.54    1.01
  -1   1  17    1.19    1.19
  -1  -1  17    2.14    1.14
  -1  -1  17    1.41    0.98
  -1  -1  16    5.58    0.84
  -1   1  16    5.74    0.91
  -1   1  16    4.60    1.15
  -1  -1  16    4.32    1.08
  -1  -1  16    4.93    0.59
  -1  -1  16    5.85    0.96
  -1  -1  15  117.99    5.58
  -1   1  15  127.52    5.62
  -1   1  15  117.36    5.65
  -1  -1  15  119.56    5.50
  -1   1  15  114.79    5.71
  -1  -1  15  113.43    5.70
  -1   1  14    4.55    0.78
  -1  -1  14    4.27    0.55
  -1  -1  14    6.00    0.75
  -1   1  14    5.96    0.90
  -1  -1  13   12.01    1.02
  -1   1  13   11.52    0.93
  -1   1  13   10.82    1.02
  -1  -1  13   11.72    1.08
  -1  -1  13   10.39    0.74
  -1  -1  13   11.44    0.89
  -1  -1  12   39.14    2.03
  -1  -1  12   36.72    1.92
  -1   1  12   36.85    1.93
  -1  -1  12   36.19    2.00
  -1   1  12   37.15    1.98
  -1   1  12   39.42    2.15
  -1  -1  12   36.98    1.82
  -1  -1  12   36.97    2.09
  -1   1  11    6.49    0.89
  -1  -1  11    7.58    0.94
  -1  -1  11    7.36    0.81
  -1   1  11    7.49    0.81
  -1  -1  11    7.10    0.64
  -1  -1  11    7.20    0.96
  -1   1  11    6.24    1.12
  -1  -1  10    2.64    0.88
  -1   1  10    2.76    0.83
  -1  -1  10    3.15    0.75
  -1   1  10    1.71    0.69
  -1  -1  10    3.41    0.56
  -1  -1  10    3.11    0.85
  -1   1  10    4.67    1.08
  -1  -1   9 1071.57   48.72
  -1  -1   9 1072.17   48.68
  -1  -1   9 1099.76   48.71
  -1   1   9 1071.77   48.67
  -1   1   9 1086.63   48.69
  -1   1   9 1096.83   48.74
  -1  -1   9 1037.00   48.64
   1  -1  -9 1071.89   48.73
  -1  -1   8    5.73    0.76
  -1   1   8    4.13    0.71
  -1  -1   8    5.79    0.65
  -1   1   8    6.18    0.66
   1  -1  -8    5.40    0.85
  -1  -1   8    6.79    0.55
  -1  -1   8    4.27    0.71
  -1   1   8    4.39    0.93
  -1   1   7  177.86    8.06
   1  -1  -7  179.29    8.11
  -1   1   7  189.14    8.12
  -1  -1   7  170.67    8.08
   1  -1  -7  174.10    8.06
  -1   1   7  173.59    8.04
  -1  -1   7  165.52    8.07
  -1  -1   7  174.98    8.02
   1  -1  -7  175.34    8.01
  -1  -1   7  179.43    8.05
  -1   1   6  119.52    5.56
  -1   1   6  129.64    5.61
   1  -1  -6  117.92    5.60
  -1  -1   6  120.03    5.58
   1  -1  -6  119.69    5.55
  -1   1   6  119.39    5.53
  -1  -1   6  122.63    5.58
  -1  -1   6  122.04    5.52
  -1  -1   6  124.99    5.56
   1  -1  -6  116.42    5.51
   1  -1  -5    7.09    0.54
  -1  -1   5    3.57    0.47
  -1  -1   5    4.35    0.60
   1  -1  -5    6.38    0.68
  -1  -1   5    5.18    0.44
  -1   1   5    5.50    0.45
  -1  -1   5    5.41    0.57
   1   1  -4    5.56    0.48
   1  -1  -4    6.39    0.51
  -1  -1   4    5.63    0.62
  -1   1   4    6.99    0.44
   1  -1  -4    5.19    0.42
  -1  -1   4    5.69    0.60
   1  -1  -4    6.02    0.72
  -1  -1   4    5.07    0.50
  -1  -1   4    6.16    0.47
   1   1  -3  149.23    6.67
  -1  -1   3  149.87    6.67
  -1  -1   3  148.39    6.69
   1   1  -3  147.78    6.69
  -1  -1   3  133.08    6.68
  -1  -1   3  148.55    6.70
  -1  -1   2    4.68    0.38
  -1   1   2    4.23    0.41
   1   1  -2    4.39    0.36
   1  -1  -2    3.95    0.30
   1   1  -2    4.84    0.39
  -1  -1   2    4.50    0.39
  -1  -1   2    3.24    0.35
  -1   1   2    3.49    0.29
  -1   1   1 1346.94   67.99
  -1  -1   1 1940.76   67.99
  -1  -1   1 1758.66   67.99
  -1  -1   1 1105.06   67.98
   1  -1  -1 1567.72   67.98
  -1  -1  -1    9.39    0.57
   1   1   1    9.83    0.56
   1  -1   1   10.53    0.53
  -1  -1  -2 1322.04   60.21
   1   1   2 1330.99   60.21
   1  -1   2 1352.85   60.18
  -1   1  -2 1294.25   60.18
   1  -1   2 1328.21   60.18
  -1  -1  -2 1319.51   60.20
   1   1   2 1332.15   60.20
  -1  -1  -3   25.95    1.37
  -1  -1  -3   29.99    1.42
   1   1   3   24.79    1.38
  -1  -1  -4   28.48    1.50
  -1  -1  -4   31.54    1.53
   1   1   4   27.85    1.51
   1   1   5   24.84    1.30
  -1  -1  -5   24.14    1.30
   1   1   5   23.03    1.35
  -1  -1  -6    1.94    0.64
   1   1   6    1.63    0.60
   1   1   6    1.56    0.67
   1   1   6    1.18    0.44
   1   1   7   69.90    3.44
  -1  -1  -7   74.88    3.50
   1   1   7   73.07    3.36
   1   1   7   77.29    3.51
   1   1   7   74.11    3.50
   1   1   8    1.35    0.86
   1   1   8    0.61    0.35
   1   1   8    0.61    0.63
   1   1   8    1.11    0.84
   1   1   9   59.58    2.85
   1   1   9   54.86    2.61
   1   1   9   56.15    2.74
   1   1   9   56.46    2.84
   1   1  10   12.65    1.16
   1   1  10   10.92    0.68
   1   1  10    9.06    0.95
   1   1  10   10.62    1.14
   1   1  11   26.56    1.65
   1  -1  11   27.88    1.45
   1   1  11   25.95    1.33
   1   1  11   28.12    1.51
   1   1  11   26.51    1.67
   1   1  12   -0.46    0.97
   1  -1  12    0.34    0.46
   1   1  12    0.71    0.91
   1  -1  12    1.30    0.82
   1   1  12    0.59    0.74
   1  -1  13  127.32    6.08
   1   1  13  135.77    6.12
   1   1  13  128.22    6.02
   1  -1  13  124.87    5.99
   1   1  13  130.69    6.04
   1   1  14    1.58    0.73
   1   1  14    1.30    0.82
   1  -1  14    1.62    0.68
   1   1  15    2.20    1.02
   1  -1  15    2.93    0.62
   1  -1  15    1.94    0.94
   1   1  15    3.76    0.82
   1   1  15    4.27    0.92
   1  -1  15    3.58    0.75
   1   1  16    1.65    1.12
   1  -1  16    4.47    0.98
   1  -1  16    3.68    0.63
   1  -1  16    2.30    1.04
   1   1  16    1.11    0.89
   1  -1  16    2.37    0.80
   1   1  17    3.36    1.19
   1  -1  17    3.26    0.64
   1  -1  17    1.61    1.01
   1   1  17    1.51    1.26
   1  -1  17    2.96    1.11
   1  -1  17    1.99    0.97
   1  -1  17    2.55    0.82
   1  -1  18   18.34    1.32
   1  -1  18   20.58    1.49
   1   1  18   23.55    1.80
   1   1  18   20.86    1.41
   1  -1  18   20.71    1.54
   1  -1  18   19.39    1.67
   1   1  18   16.26    1.68
   1  -1  18   22.26    1.21
   1   1  19    5.35    0.49
   1  -1  19    5.03    1.27
   1  -1  19    3.97    1.14
   1   1  19    5.05    1.05
   1   1  19    4.87    1.29
   1  -1  19    4.79    0.68
   1  -1  19    5.62    1.08
   1   1  19    4.44    0.93
   1  -1  19    3.42    1.05
   1  -1  19    4.17    0.86
   1   1  19    7.14    1.35
   1  -1  20    1.10    1.12
   1   1  20    2.78    1.04
   1   1  20    0.37    1.20
   1  -1  20    1.28    1.07
   1   1  20    0.90    0.32
   1  -1  20    0.35    0.61
   1  -1  20   -0.18    1.21
   1   1  20    1.58    0.93
   1  -1  20    1.13    1.03
   1  -1  20    0.76    0.82
   1   1  20   -0.22    1.36
   1  -1  21   14.58    1.44
   1   1  21   15.94    1.54
   1  -1  21   15.18    1.47
   1   1  21   12.13    1.34
   1   1  21   15.24    1.29
   1  -1  21   16.81    1.39
   1  -1  21   17.06    1.57
   1  -1  21   13.06    1.16
   1   1  22    1.29    1.24
   1  -1  22    2.61    1.20
   1  -1  22    0.07    1.17
   1   1  22    4.50    1.10
   1  -1  22    2.63    1.12
   1   1  22    1.45    0.97
   1  -1  22    2.99    1.40
   1  -1  23    1.14    1.38
   1   1  23    1.92    1.30
   1  -1  23    2.73    1.24
   1  -1  23    1.93    1.43
   1   1  23    1.26    0.99
   1  -1  23    2.15    1.12
   1   1  24    5.11    1.37
   1  -1  24    2.59    1.35
   1  -1  24    1.92    1.13
   1   1  24    2.18    1.03
   1  -1  24    2.71    1.26
   1  -1  24    3.21    1.49
   1  -1  25    1.14    1.25
   1   1  25    0.04    1.36
   1   1  25    1.19    1.06
   1  -1  25    0.20    1.16
   1   1  25   -1.67    1.42
   1  -1  25    0.48    1.29
   1  -1  25    0.44    1.53
  -1  -2  25   -1.95    1.30
  -1  -2  25   -0.53    1.21
  -1  -2  25    0.40    1.27
  -1  -2  25    0.71    1.53
  -1   2  25   -2.11    1.50
  -1  -2  24    1.80    1.24
  -1  -2  24    2.09    1.17
  -1  -2  24    1.22    1.25
  -1  -2  24    3.13    1.45
  -1   2  24    2.80    1.42
  -1  -2  23    0.72    1.18
  -1  -2  23   -1.05    1.19
  -1  -2  23    1.07    1.39
  -1   2  23    1.35    1.38
  -1  -2  22    1.81    1.17
  -1  -2  22    4.88    1.23
  -1  -2  22    6.23    1.45
  -1   2  22    2.78    1.36
  -1  -2  21   -0.33    1.12
  -1  -2  21    0.26    1.14
  -1  -2  21    0.31    1.31
  -1   2  21   -0.54    1.36
  -1  -2  20   27.79    1.87
  -1  -2  20   23.15    1.98
  -1  -2  20   30.20    1.92
  -1   2  20   31.83    2.14
  -1  -2  19    1.56    1.04
  -1  -2  19    1.05    1.05
  -1  -2  19    1.12    1.20
  -1   2  19    0.68    1.56
  -1   2  18   23.18    1.77
  -1  -2  18   19.42    1.52
  -1  -2  18   19.83    1.62
  -1  -2  18   19.80    1.54
  -1   2  17    0.39    1.23
  -1  -2  17    1.50    0.90
  -1   2  17    1.23    0.85
  -1  -2  17    0.10    0.99
  -1  -2  17   -0.62    1.12
  -1  -2  17   -0.44    0.97
  -1   2  16    6.00    1.16
  -1  -2  16    7.47    1.03
  -1   2  16    5.31    0.87
  -1  -2  16    7.09    1.06
  -1  -2  16    7.49    1.15
  -1  -2  16    7.40    0.74
  -1  -2  16    6.29    0.96
  -1   2  15    8.50    0.89
  -1  -2  15    8.67    1.01
  -1  -2  15    8.78    0.78
  -1  -2  15    9.91    0.97
  -1  -2  14    4.54    0.64
  -1  -2  14    3.56    0.84
  -1   2  14    3.66    0.72
  -1   2  13    2.23    0.63
  -1  -2  13    2.40    0.78
  -1  -2  13    2.75    0.57
  -1   2  12  106.92    4.90
  -1  -2  12  103.18    4.80
  -1   2  12  100.10    4.74
  -1  -2  12  106.86    4.86
  -1  -2  12   97.27    4.72
  -1  -2  12  101.00    4.86
  -1  -2  11   20.29    1.36
  -1   2  11   19.22    1.43
  -1  -2  11   20.31    1.26
  -1   2  11   18.35    1.13
  -1  -2  11   20.37    1.31
   1  -2 -11   18.75    1.40
  -1  -2  11   19.04    1.13
  -1  -2  10  126.85    5.76
  -1   2  10  121.98    5.78
  -1  -2  10  127.27    5.70
  -1   2  10  117.32    5.63
  -1  -2  10  120.04    5.74
   1  -2 -10  126.50    5.79
  -1  -2  10  119.58    5.65
  -1  -2   9   94.09    4.10
  -1   2   9   87.28    4.13
   1  -2  -9   82.07    3.88
  -1  -2   9   93.46    4.08
  -1   2   9   87.70    3.95
   1  -2  -9   90.24    4.13
  -1  -2   9   91.21    3.98
   1  -2  -8    9.27    0.80
  -1  -2   8   10.18    1.03
  -1   2   8    9.96    1.10
   1  -2  -8    8.79    0.56
  -1  -2   8    9.59    0.89
  -1  -2   8   10.12    0.95
  -1   2   8    9.27    0.70
   1  -2  -8   10.53    1.08
  -1  -2   8    9.41    0.79
  -1  -2   7    5.56    0.62
   1  -2  -7    4.94    0.61
  -1   2   7    5.84    0.86
  -1  -2   7    6.78    0.74
  -1   2   7    6.43    0.50
   1  -2  -7    6.77    0.89
  -1  -2   7    5.83    0.76
  -1   2   6   10.35    0.90
  -1  -2   6    9.78    0.77
  -1  -2   6    8.10    0.75
  -1  -2   6    9.21    0.66
  -1   2   6    8.44    0.54
   1  -2  -6    7.82    0.62
   1   2  -5    2.17    0.27
  -1  -2   5    2.46    0.59
   1  -2  -5    3.27    0.41
   1   2  -5    2.64    0.50
  -1   2   5    2.88    0.76
  -1  -2   5    2.77    0.51
  -1   2   5    2.61    0.39
  -1  -2   4  711.59   33.58
  -1  -2   4  743.73   33.57
  -1   2   4  731.61   33.54
   1   2  -4  753.99   33.57
  -1   2   4  756.54   33.61
  -1  -2   3    4.90    0.60
  -1   2   3    5.27    0.51
   1   2  -3    5.26    0.62
  -1  -2   3    5.21    0.61
  -1   2   3    4.67    0.68
   1  -2  -3    5.62    0.69
   1  -2  -2   51.04    2.23
   1   2  -2   48.61    2.19
  -1   2   2   42.19    2.16
   1  -2  -2   46.17    2.16
  -1   2   2   41.29    2.22
  -1  -2   2   45.19    2.17
   1   2  -1   22.96    1.15
  -1  -2   1   22.19    1.15
   1  -2  -1   23.57    1.22
   1   2  -1   21.35    1.19
   1  -2  -1   21.63    1.17
  -1   2   1   24.32    1.16
  -1   2   1   22.76    1.17
   1  -2   0   15.22    0.87
   1   2   0   14.81    0.78
  -1  -2   0   12.04    0.79
  -1   2   0   15.91    0.81
   1  -2   0   15.29    0.79
  -1   2   0   15.64    0.86
   1   2   1  101.84    4.64
  -1   2  -1  100.37    4.66
   1  -2   1  101.67    4.69
  -1  -2  -1  102.35    4.70
   1  -2   2  698.73   31.93
  -1  -2  -2  716.03   31.97
   1   2   2  696.71   31.96
  -1  -2  -2  676.50   31.95
   1  -2   2  728.31   31.95
  -1  -2  -3   28.24    1.57
   1  -2   3   29.92    1.50
   1   2   3   29.93    1.55
  -1   2  -3   30.03    1.45
  -1  -2  -4   29.45    1.66
   1   2   4   31.05    1.64
   1   2   4   31.21    1.63
  -1   2  -4   29.23    1.51
   1  -2   4   33.49    1.49
   1   2   5   23.42    1.36
  -1  -2  -5   23.59    1.36
   1  -2   5   23.80    1.16
   1   2   5   21.90    1.32
   1   2   5   23.87    1.15
   1   2   6    6.39    0.83
  -1  -2  -6    6.31    0.78
   1   2   6    6.26    0.48
   1  -2   6    4.53    0.43
  -1  -2  -6    5.17    0.76
   1   2   7   85.97    3.89
  -1  -2  -7   83.01    3.88
   1  -2   7   78.82    3.73
   1   2   7   80.90    3.76
  -1  -2  -8  158.44    6.85
   1   2   8  161.58    6.86
   1   2   8  156.25    6.74
  -1  -2  -9   48.87    2.49
   1  -2   9   45.39    2.22
   1   2   9   48.74    2.31
   1   2   9   46.83    2.51
  -1  -2 -10  460.52   21.21
   1   2  10  459.72   21.12
   1   2  10  472.31   21.21
   1   2  11    1.27    0.99
   1   2  11   -0.62    0.65
   1   2  11    0.40    0.57
  -1  -2 -11    0.60    0.89
   1  -2  11    0.62    0.60
   1   2  12    4.29    0.73
   1   2  12    4.53    1.02
   1  -2  12    4.70    0.67
   1   2  12    3.93    0.65
   1  -2  12    4.29    0.72
   1   2  13    8.54    0.78
   1  -2  13    7.90    0.76
   1  -2  13    7.26    0.78
   1   2  13    7.51    0.85
   1   2  14   13.86    1.08
   1   2  14   14.70    1.03
   1  -2  14   14.38    0.97
   1  -2  14   12.27    0.98
   1  -2  15    2.23    0.69
   1   2  15    2.33    0.87
   1  -2  15    1.41    0.87
   1  -2  15    4.13    0.83
   1  -2  15    3.15    0.89
   1   2  15    3.82    0.78
   1  -2  16   60.39    3.13
   1   2  16   59.01    3.16
   1  -2  16   62.34    3.06
   1   2  16   62.66    3.02
   1  -2  16   59.28    3.10
   1  -2  16   62.73    2.98
   1   2  16   58.67    3.09
   1  -2  17    1.98    0.74
   1  -2  17    3.09    1.04
   1   2  17    1.41    1.14
   1  -2  17    2.86    1.03
   1   2  17    2.80    0.89
   1  -2  17    4.12    0.92
   1  -2  17    2.36    1.14
   1   2  18    6.83    1.23
   1  -2  18    6.08    0.82
   1  -2  18    4.33    1.15
   1  -2  18    5.02    1.23
   1  -2  18    5.40    1.13
   1   2  19    0.32    0.25
   1   2  19   -0.68    0.94
   1  -2  19   -0.65    0.70
   1  -2  19   -1.40    1.09
   1  -2  19   -0.07    1.21
   1   2  19    1.60    1.18
   1  -2  19   -0.01    0.49
   1  -2  19    0.44    1.06
   1   2  20    8.57    1.39
   1  -2  20   10.14    1.29
   1  -2  20    8.70    1.42
   1  -2  20    7.57    0.83
   1  -2  20    9.39    1.25
   1   2  21    2.41    1.33
   1  -2  21    4.16    1.18
   1   2  21    2.71    0.88
   1  -2  21    4.86    1.07
   1  -2  21    1.95    1.33
   1  -2  21    2.67    1.20
   1  -2  22   18.69    1.68
   1   2  22   24.05    1.82
   1  -2  22   23.76    1.57
   1   2  22   19.95    1.42
   1  -2  22   21.18    1.67
   1  -2  22   22.32    1.85
   1  -2  22   15.00    1.32
   1  -2  23    4.31    1.28
   1   2  23    0.04    1.43
   1   2  23    0.27    1.35
   1  -2  23    1.79    1.13
   1   2  23    1.05    0.92
   1  -2  23   -0.14    1.24
   1  -2  23    0.39    1.37
   1  -2  24    6.58    1.41
   1   2  24    8.34    1.60
   1  -2  24    7.60    1.55
   1   2  24    7.78    1.09
   1  -2  24    5.84    1.38
   1  -2  24    7.86    1.38
   1   2  24    9.79    1.56
  -1  -3  24    3.01    1.30
  -1   3  24    2.96    1.50
  -1  -3  24   -0.57    1.45
  -1  -3  24   -0.60    1.27
  -1  -3  23    2.99    1.28
  -1  -3  23    5.33    1.28
  -1  -3  23    4.29    1.55
  -1  -3  23    4.04    1.06
  -1  -3  22    1.37    1.23
  -1   3  22    1.37    1.42
  -1  -3  22    0.98    1.14
  -1  -3  22    1.26    1.37
  -1  -3  22    0.22    0.98
  -1   3  21   27.70    1.89
  -1  -3  21   21.85    1.86
  -1  -3  21   21.22    1.68
  -1  -3  21   19.46    1.51
  -1  -3  21   21.49    1.74
  -1  -3  20    0.83    1.16
  -1  -3  20    0.92    1.11
  -1   3  20    1.40    1.30
  -1  -3  20    1.00    0.94
  -1  -3  20    0.64    1.27
  -1  -3  19    0.81    1.11
  -1  -3  19    0.70    1.05
  -1   3  19    2.44    1.28
  -1  -3  19   -0.55    0.95
  -1  -3  19    2.51    1.22
  -1  -3  18    1.61    1.03
  -1  -3  18    3.89    1.15
  -1   3  18    4.56    1.28
  -1  -3  17    1.25    0.97
  -1  -3  17    1.18    1.04
  -1   3  17    1.39    1.23
  -1  -3  16    2.94    1.06
  -1  -3  16    2.10    0.95
  -1  -3  16    1.22    0.73
  -1   3  16    1.48    1.16
  -1  -3  15    2.85    0.99
  -1   3  15    3.68    1.13
  -1  -3  15    2.80    0.89
   1  -3 -15    2.19    1.08
  -1  -3  15    4.29    0.74
  -1  -3  14   12.56    1.14
  -1   3  14   13.27    1.25
   1  -3 -14   14.82    1.29
  -1  -3  14   14.39    1.10
  -1  -3  14   13.46    0.95
  -1   3  14   10.66    0.67
  -1   3  13   10.05    0.65
  -1  -3  13   11.72    0.89
  -1  -3  13   13.31    1.08
  -1  -3  12   46.53    2.18
  -1   3  12   41.41    2.05
  -1  -3  12   46.57    2.28
  -1   3  11    6.14    1.10
  -1  -3  11    5.72    0.76
  -1  -3  11    6.71    0.96
  -1   3  11    5.75    0.52
  -1  -3  11    7.33    0.75
  -1  -3  10   31.30    1.68
  -1   3  10   30.54    1.77
   1  -3 -10   29.55    1.73
  -1  -3  10   26.82    1.65
  -1  -3  10   27.24    1.55
  -1  -3  10   25.91    1.51
  -1   3  10   25.81    1.36
   1  -3  -9   72.61    3.45
  -1   3   9   78.34    3.66
   1  -3  -9   75.90    3.66
  -1  -3   9   79.15    3.60
  -1   3   9   69.84    3.41
  -1  -3   9   71.19    3.51
  -1  -3   9   75.48    3.56
   1  -3  -8    0.38    0.58
  -1   3   8    0.09    1.07
  -1   3   8    0.91    0.55
  -1  -3   8    1.48    0.77
  -1  -3   8    1.66    0.89
  -1  -3   8    1.34    0.86
  -1  -3   7    3.54    0.81
   1  -3  -7    5.09    0.59
  -1   3   7    4.84    1.07
   1   3  -7    3.37    0.45
  -1  -3   7    2.92    0.89
  -1   3   7    3.95    0.62
  -1   3   6   73.75    3.53
  -1  -3   6   79.36    3.47
  -1   3   6   74.53    3.38
  -1  -3   6   71.69    3.44
   1   3  -6   67.84    3.33
  -1  -3   5    2.95    0.67
   1  -3  -5    2.07    0.77
  -1  -3   5    3.07    0.65
  -1   3   5    1.72    0.52
   1   3  -5    2.65    0.64
  -1   3   5    1.39    0.81
  -1  -3   4    6.57    0.71
   1  -3  -4    7.54    0.84
  -1   3   4    6.98    0.84
   1   3  -4    7.00    0.71
  -1  -3   4    7.30    0.71
  -1   3   4    6.96    0.64
   1  -3  -3   30.01    1.49
  -1   3   3   24.98    1.42
   1   3  -3   27.25    1.44
  -1   3   3   27.88    1.39
  -1   3   3   23.99    1.50
  -1  -3   3   26.39    1.40
  -1  -3   2   38.17    1.84
   1  -3  -2   39.40    1.89
   1  -3  -2   38.44    1.83
   1   3  -2   39.82    1.88
  -1   3   2   38.33    1.83
  -1  -3   2   34.89    1.73
  -1   3   2   37.85    1.84
  -1  -3   1  395.76   18.47
   1  -3  -1  408.88   18.50
   1  -3  -1  417.51   18.49
   1   3  -1  420.00   18.50
  -1   3   1  402.24   18.49
  -1   3   1  396.97   18.48
   1   3   0   14.07    0.91
   1  -3   0   14.54    0.91
  -1  -3   0   12.15    0.76
  -1  -3   0   12.51    0.88
   1  -3   0   13.93    0.80
  -1   3   0   14.42    0.87
  -1  -3  -1  386.17   17.62
   1  -3   1  385.44   17.57
  -1   3  -1  377.32   17.57
   1  -3   1  399.26   17.62
   1   3   1  393.46   17.61
  -1  -3  -2  126.44    5.97
   1   3   2  133.99    5.98
   1  -3   2  131.08    5.97
   1  -3   2  126.84    5.92
  -1  -3  -3   11.92    0.97
  -1   3  -3   12.13    0.67
  -1  -3  -3   13.35    0.92
   1  -3   3   13.07    0.78
   1   3   3   13.59    0.95
   1  -3   3   12.70    0.88
   1   3   4    3.75    0.76
  -1   3  -4    3.80    0.51
   1  -3   4    4.54    0.65
  -1  -3  -4    5.42    0.81
   1  -3   5   78.04    3.59
  -1  -3  -5   79.09    3.67
  -1   3  -5   70.32    3.52
   1   3   5   82.02    3.65
   1   3   6   35.94    1.85
  -1  -3  -6   30.21    1.85
  -1   3  -6   28.59    1.55
   1  -3   6   32.26    1.52
   1   3   6   34.52    1.80
   1  -3   6   35.34    1.69
  -1  -3  -6   29.47    1.47
  -1  -3  -7  125.69    5.81
   1  -3   7  116.87    5.64
   1  -3   7  127.67    5.74
   1   3   7  123.77    5.80
   1   3   7  131.65    5.84
   1   3   8    0.61    1.01
   1   3   8    0.34    1.07
   1  -3   8    1.28    0.81
  -1  -3  -8    2.30    1.04
   1   3   9   11.02    1.20
   1  -3   9   10.56    0.94
   1   3   9    9.94    1.15
  -1  -3  -9   10.39    1.15
   1   3   9    9.98    0.67
   1  -3  10    4.29    0.74
  -1  -3 -10    2.96    0.91
   1   3  10    3.62    0.50
   1   3  10    3.46    1.05
   1  -3  11   10.41    0.90
   1   3  11   12.43    0.77
   1   3  11   11.97    1.21
   1  -3  12    0.17    0.64
   1   3  12    0.68    0.53
   1  -3  13  119.18    5.46
   1  -3  13  114.10    5.51
   1   3  13  115.97    5.41
   1   3  14   15.16    1.01
   1  -3  14   15.33    1.20
  -1  -3 -14   13.64    1.34
   1  -3  14   17.19    1.11
   1   3  14   14.10    1.35
   1   3  15    3.67    1.12
   1  -3  15    4.89    1.03
   1  -3  15    4.74    0.81
   1  -3  15    5.08    0.99
   1   3  15    5.57    0.75
   1   3  16    2.01    1.17
   1  -3  16    2.25    1.02
   1  -3  16    2.72    0.79
   1  -3  16    2.93    0.99
   1   3  16    2.18    0.74
   1   3  17    3.00    1.25
   1  -3  17    5.03    0.85
   1   3  17    4.52    0.82
   1  -3  17    4.10    1.07
   1  -3  17    2.82    1.08
   1  -3  18   23.31    1.70
   1   3  18   21.00    1.77
   1  -3  18   24.03    1.43
   1   3  18   22.67    1.43
   1  -3  18   25.33    1.67
   1  -3  19   31.65    1.78
   1   3  19   33.48    1.90
   1   3  19   32.04    1.92
   1  -3  19   32.48    1.73
   1   3  19   32.36    1.48
   1  -3  19   35.80    1.46
   1  -3  19   28.48    1.54
   1  -3  20    4.51    1.21
   1   3  20    5.55    1.36
   1   3  20    7.58    1.44
   1  -3  20    5.44    1.17
   1  -3  20    4.34    1.36
   1  -3  20    4.22    0.83
   1  -3  20    4.23    0.96
   1  -3  21    9.73    1.37
   1   3  21   10.25    1.52
   1   3  21   10.98    1.53
   1  -3  21    7.27    1.30
   1  -3  21    6.17    1.42
   1  -3  21    7.30    1.05
   1  -3  22   -1.15    1.25
   1   3  22   -0.59    1.41
   1   3  22   -0.16    1.43
   1   3  22   -0.76    0.84
   1  -3  22    0.17    1.21
   1  -3  22    0.42    1.36
   1  -3  22   -0.81    0.93
   1  -3  23    7.39    1.37
   1   3  23    9.34    1.58
   1   3  23    7.00    1.56
   1  -3  23    7.82    1.35
   1  -3  23    6.52    1.14
   1  -3  23    4.47    1.52
   1  -3  23    6.18    1.04
   1  -3  24    2.09    1.34
   1  -3  24    3.58    1.13
   1   3  24    1.59    1.49
   1   3  24    4.73    1.59
   1  -3  24    3.86    1.54
   1  -3  24    3.29    1.32
  -1  -4  24    1.08    1.40
  -1   4  24   -2.50    1.57
  -1   4  24   -3.35    1.60
  -1  -4  24   -0.16    1.27
  -1  -4  24    2.32    1.54
  -1  -4  24    1.64    1.10
  -1  -4  23   -0.87    1.31
  -1   4  23    0.45    1.50
  -1   4  23    0.63    1.51
  -1  -4  23   -0.27    1.18
  -1  -4  23    1.32    1.45
  -1  -4  23    0.34    1.10
  -1  -4  22    4.56    1.34
  -1   4  22    5.39    1.56
  -1   4  22    4.55    1.50
  -1  -4  22    1.75    1.23
  -1  -4  22    4.54    1.14
  -1  -4  22    1.87    1.45
  -1  -4  21    0.76    1.19
  -1   4  21    1.50    1.46
  -1  -4  21    1.42    1.06
  -1  -4  21    1.83    1.25
  -1  -4  20    0.83    1.16
  -1   4  20    1.00    1.37
  -1  -4  20    0.66    1.06
  -1  -4  20    4.81    1.27
  -1  -4  19    4.13    1.21
  -1   4  19    1.94    1.39
  -1  -4  19    4.49    1.08
  -1  -4  19    5.15    1.25
  -1   4  18   19.13    1.73
  -1  -4  18   21.01    1.60
  -1  -4  18   16.69    1.58
  -1  -4  18   18.84    1.50
  -1   4  17    3.15    1.31
   1  -4 -17    1.46    1.28
  -1  -4  17    4.01    1.13
  -1  -4  17    2.72    1.16
  -1  -4  17    4.37    1.08
  -1  -4  16    2.11    1.10
  -1   4  16    3.89    1.29
   1  -4 -16    2.45    1.23
  -1  -4  16    2.07    0.98
  -1  -4  16    2.99    1.07
  -1   4  15   43.67    2.28
  -1  -4  15   41.34    2.18
  -1  -4  15   41.60    2.16
  -1   4  15   31.32    1.77
  -1  -4  15   43.15    2.02
   1  -4 -15   41.47    2.28
  -1  -4  15   36.60    2.08
  -1  -4  14   29.80    1.69
   1  -4 -14   30.66    1.84
  -1  -4  14   29.09    1.58
  -1   4  14   22.87    1.34
  -1  -4  14   26.20    1.69
  -1   4  14   29.47    1.83
  -1  -4  13    1.80    0.95
  -1   4  13    0.90    0.99
  -1   4  13    1.11    0.50
   1  -4 -13    1.42    0.99
  -1  -4  13    0.85    0.80
  -1  -4  13    0.09    0.92
  -1  -4  12   20.70    1.29
  -1   4  12   19.68    1.10
  -1  -4  11    8.44    0.89
  -1   4  11    7.51    0.66
  -1   4  10    2.37    0.57
  -1  -4  10    3.54    0.88
  -1  -4  10    2.48    0.77
  -1  -4   9  168.10    7.49
  -1   4   9  153.22    7.36
  -1  -4   9  161.07    7.43
   1  -4  -9  158.80    7.34
  -1   4   9  166.64    7.53
  -1  -4   9  162.30    7.47
   1  -4  -8   36.46    1.68
  -1  -4   8   37.54    1.92
  -1   4   8   33.04    2.02
   1   4  -8   31.72    1.66
  -1   4   8   32.05    1.75
  -1  -4   8   35.16    1.87
   1  -4  -7   96.43    4.25
  -1   4   7   94.55    4.47
  -1  -4   7   97.37    4.41
  -1   4   7   95.43    4.44
   1   4  -7   81.75    4.25
  -1   4   7   92.86    4.31
  -1  -4   7   93.21    4.38
  -1   4   6   70.18    3.56
   1  -4  -6   73.81    3.53
  -1  -4   6   73.02    3.46
  -1   4   6   71.46    3.49
  -1  -4   6   67.51    3.43
  -1   4   6   69.07    3.37
   1   4  -6   71.18    3.44
  -1  -4   5    8.42    0.97
   1  -4  -5    7.11    1.14
  -1   4   5    7.73    1.19
  -1   4   5    6.84    1.04
   1   4  -5    9.88    1.01
  -1   4   5    7.31    0.87
  -1  -4   5    8.92    0.99
  -1  -4   4  119.68    5.80
  -1   4   4  118.33    5.81
   1   4  -4  123.40    5.82
  -1   4   4  122.83    5.78
   1  -4  -3    2.58    0.35
   1  -4  -3    2.23    0.85
  -1   4   3    1.80    0.75
  -1  -4   3    1.83    0.75
  -1   4   3    1.75    0.73
   1   4  -3    1.81    0.79
  -1  -4   3    1.63    0.43
  -1  -4   2   87.50    4.27
   1  -4  -2   88.54    4.34
  -1   4   2   93.94    4.30
   1   4  -2   89.52    4.33
  -1   4   2   96.87    4.30
  -1   4   1   15.30    1.07
  -1  -4   1   16.50    0.99
   1  -4  -1   16.52    1.14
   1   4  -1   16.58    1.15
   1  -4  -1   17.80    1.10
  -1   4   1   17.49    1.05
  -1  -4   0   12.66    0.86
   1  -4   0   16.11    0.91
  -1  -4   0   15.03    1.01
   1  -4   0   13.61    1.00
   1   4   0   13.99    1.02
  -1   4   0   14.81    1.02
  -1   4  -1   67.18    3.36
   1  -4   1   71.95    3.30
  -1  -4  -1   72.43    3.37
  -1   4  -1   71.88    3.26
  -1  -4  -1   69.16    3.27
   1  -4   1   66.86    3.37
   1   4   1   69.10    3.37
   1  -4   2   20.66    1.35
   1   4   2   18.66    1.33
   1   4   3    2.36    0.91
  -1  -4  -3    2.67    0.97
  -1  -4  -3    2.99    0.82
   1  -4   3    2.72    0.86
   1   4   3    1.07    0.75
   1  -4   3    2.14    0.59
  -1  -4  -4   12.54    1.32
   1   4   4   17.92    1.29
   1  -4   4   19.13    1.24
  -1   4  -4   15.91    0.87
   1  -4   4   18.56    1.04
  -1  -4  -5    6.46    1.12
   1  -4   5    5.19    0.98
   1  -4   5    7.18    0.79
  -1   4  -5    5.85    0.75
   1   4   5    6.82    1.14
  -1  -4  -6   18.15    1.48
  -1   4  -6   14.78    0.99
   1  -4   6   14.75    1.21
   1   4   6   14.60    1.34
  -1  -4  -7    9.30    0.60
   1   4   7    9.57    1.15
  -1  -4  -7   11.72    1.25
  -1   4  -7    8.62    0.75
   1  -4   7    9.08    1.02
   1   4   8    2.87    1.09
   1  -4   8    0.82    0.44
   1   4   8    1.97    1.00
  -1  -4  -8    1.07    1.01
   1  -4   8    1.64    0.82
  -1  -4  -8    1.90    0.33
   1   4   9    0.79    1.02
   1  -4   9    0.85    0.45
   1   4   9    0.39    0.98
   1  -4   9    1.45    0.78
   1  -4  10   65.82    2.95
   1   4  10   61.73    2.74
   1  -4  11   18.93    1.14
   1   4  11   21.32    1.05
   1  -4  11   21.22    1.34
   1   4  12   34.53    2.05
   1  -4  12   36.74    1.95
   1  -4  12   32.39    1.97
   1   4  12   36.44    1.73
   1   4  13    2.63    0.53
   1   4  13    4.20    1.06
   1   4  13    2.83    1.04
  -1  -4 -13    2.66    1.04
   1  -4  13    3.48    0.88
   1  -4  13    3.69    0.95
   1   4  14    6.86    0.67
   1   4  14    6.12    1.21
   1   4  14    8.17    1.22
  -1  -4 -14    6.35    1.22
   1  -4  14    7.17    1.07
   1  -4  14    5.07    0.95
   1   4  15    5.14    0.68
   1   4  15    4.59    1.22
   1  -4  15    5.96    1.09
   1   4  15    7.39    1.25
  -1  -4 -15    3.74    1.23
   1  -4  15    5.38    1.03
   1  -4  15    4.92    0.88
   1   4  16    1.98    0.65
   1   4  16    1.08    1.22
   1  -4  16    2.32    1.09
   1   4  16    3.08    1.27
   1   4  16    2.38    0.57
  -1  -4 -16    1.54    1.22
   1  -4  16    2.81    1.07
   1  -4  16    1.37    0.87
   1   4  17    1.70    0.70
   1  -4  17    0.34    1.12
   1   4  17   -1.35    1.28
   1  -4  17   -0.14    0.98
   1   4  17    0.90    0.52
   1  -4  17    1.06    1.11
   1   4  17    1.45    1.25
   1  -4  18    6.93    1.19
   1   4  18    5.12    0.59
   1  -4  18    7.69    1.30
   1   4  18    8.69    1.44
   1  -4  18    7.92    1.10
   1   4  18    8.69    1.41
   1  -4  19    2.14    1.19
   1   4  19    3.19    1.39
   1   4  19    3.44    1.39
   1  -4  19    1.56    0.99
   1  -4  19    3.21    1.16
   1   4  20    4.08    1.45
   1   4  20    2.66    1.47
   1  -4  20    4.84    1.21
   1  -4  20    3.18    1.07
   1  -4  20    2.35    1.31
   1   4  21    1.74    1.40
   1   4  21    0.25    1.44
   1  -4  21    1.97    1.17
   1  -4  21   -0.61    1.03
   1  -4  21    0.65    1.24
   1  -4  22    4.87    1.35
   1   4  22    3.17    1.50
   1   4  22    4.04    1.55
   1  -4  22    4.40    1.26
   1  -4  22    4.84    1.08
   1  -4  22    4.65    1.50
   1  -4  23    1.71    1.34
   1   4  23    1.15    1.52
   1   4  23   -1.53    1.56
   1  -4  23    0.98    1.23
   1  -4  23    2.34    1.08
   1  -4  23    1.16    1.44
  -1  -5  23    7.26    1.56
  -1   5  23   10.87    1.76
  -1   5  23    8.10    1.72
  -1  -5  23   10.11    1.55
  -1  -5  23    7.20    1.32
  -1  -5  23    8.32    1.65
  -1   5  22    2.19    1.59
  -1   5  22    3.88    1.58
  -1  -5  22    3.09    1.36
  -1  -5  22    2.99    1.22
  -1  -5  22    2.38    1.42
  -1   5  21    7.11    1.63
  -1   5  21    8.57    1.63
  -1  -5  21    6.82    1.37
  -1  -5  21    8.48    1.29
  -1  -5  21    6.38    1.39
  -1   5  20    1.46    1.48
  -1   5  20    1.14    1.45
  -1  -5  20    2.72    1.27
  -1  -5  20   -1.27    1.15
  -1  -5  20    0.57    1.31
  -1  -5  19    7.77    1.42
  -1   5  19   11.37    1.60
  -1   5  19   11.15    1.56
  -1  -5  19   12.02    1.41
  -1  -5  19    8.65    1.31
   1  -5 -19    9.04    1.57
  -1  -5  18   -1.58    1.24
  -1   5  18    0.98    1.39
  -1   5  18    0.80    1.33
  -1  -5  18    0.23    1.16
   1  -5 -18   -2.12    1.34
  -1  -5  18    0.51    1.09
  -1  -5  17    8.05    1.28
  -1   5  17    6.76    1.44
  -1  -5  17    6.83    1.21
  -1   5  17    7.08    1.41
  -1  -5  17    7.76    1.26
   1  -5 -17    6.97    1.42
  -1  -5  16    1.71    1.13
  -1   5  16    2.68    1.32
   1  -5 -16    3.26    1.33
  -1   5  16    2.58    1.32
  -1  -5  16    4.63    1.18
  -1  -5  16    2.06    1.12
   1  -5 -15    7.38    1.30
  -1   5  15    5.92    0.66
  -1  -5  15    5.38    1.15
  -1   5  15    7.11    1.35
  -1  -5  15    6.55    1.15
  -1   5  15    8.53    1.28
  -1  -5  15    5.14    1.10
  -1   5  14   37.12    1.97
  -1  -5  14   34.87    1.93
  -1  -5  14   45.35    2.30
  -1   5  14   45.29    2.41
  -1   5  14   47.42    2.39
  -1  -5  14   46.36    2.30
   1  -5 -14   43.09    2.42
  -1  -5  14   38.83    2.21
  -1  -5  13    4.27    1.04
  -1   5  13    1.46    1.12
  -1   5  13    3.28    0.65
  -1  -5  13    2.43    1.01
  -1   5  13    4.26    1.22
  -1  -5  13    2.66    0.83
   1  -5 -13    4.23    1.21
  -1  -5  13    2.31    0.49
  -1  -5  12   10.04    0.99
  -1  -5  12   11.62    1.11
  -1   5  12   11.10    1.25
   1  -5 -12   11.21    1.28
  -1   5  12   10.71    1.21
  -1  -5  12    8.34    0.61
  -1   5  12    8.95    0.81
  -1  -5  12   13.26    1.14
  -1   5  11   10.50    1.20
  -1  -5  11    9.89    1.04
  -1   5  11    8.85    0.81
  -1  -5  11    9.68    1.03
  -1  -5  10   24.10    1.41
  -1   5  10   20.92    1.25
   1  -5 -10   21.58    1.14
   1   5  -9   42.28    2.27
  -1  -5   9   50.68    2.47
  -1   5   9   47.45    2.35
   1  -5  -9   50.85    2.25
   1   5  -8   84.19    4.34
  -1  -5   8  103.05    4.51
  -1   5   8  101.59    4.54
  -1   5   8   92.02    4.40
  -1  -5   8   96.06    4.48
   1  -5  -8   94.91    4.31
   1  -5  -7   22.40    1.56
  -1  -5   7   24.36    1.48
  -1   5   7   23.71    1.36
  -1   5   7   22.35    1.53
   1  -5  -6    2.93    1.04
  -1   5   6    3.63    0.94
   1   5  -6    3.36    0.89
  -1   5   6    3.57    0.78
  -1  -5   6    2.82    0.85
   1   5  -5   33.81    1.93
  -1   5   5   35.40    1.95
   1  -5  -5   42.47    2.17
  -1  -5   5   35.66    1.91
  -1  -5   5   32.61    1.72
  -1   5   5   34.35    1.85
   1  -5  -4   -0.28    1.00
  -1  -5   4    1.29    0.79
  -1   5   4    0.80    0.94
  -1  -5   4    0.57    0.51
   1   5  -4   -0.24    0.93
  -1   5   4   -0.22    0.80
  -1  -5   3    3.00    0.82
   1  -5  -3    2.99    0.46
  -1   5   3    1.79    0.87
   1   5  -3    2.98    0.95
   1  -5  -3    4.15    1.01
  -1   5   3    2.42    0.94
  -1  -5   2   56.96    2.92
   1  -5  -2   59.36    2.83
   1  -5  -2   61.63    3.04
  -1   5   2   57.79    2.98
   1   5  -2   63.49    3.02
  -1   5   2   62.42    2.99
   1  -5  -1  128.72    5.96
  -1  -5   1  123.43    5.99
   1  -5  -1  127.26    6.08
  -1   5   1  128.84    6.06
  -1  -5   1  131.61    6.04
   1   5  -1  139.79    6.09
  -1   5   0   33.95    2.01
   1   5   0   38.31    2.05
   1  -5   0   37.49    2.03
  -1  -5   0   35.31    1.87
  -1  -5   0   36.75    1.99
   1  -5   0   38.90    1.91
  -1  -5  -1  166.44    7.63
   1  -5   1  162.64    7.57
  -1  -5  -1  165.89    7.55
  -1   5  -1  163.30    7.65
   1  -5   1  165.44    7.65
   1   5   1  168.99    7.65
  -1   5  -1  161.49    7.53
  -1  -5  -2   21.66    1.55
   1  -5   2   21.70    1.24
   1   5   2   19.89    1.40
   1  -5   2   22.32    1.45
  -1  -5  -2   21.48    1.40
   1   5   3   16.68    1.30
   1  -5   3   17.20    1.36
  -1  -5  -3   19.53    1.45
  -1  -5  -3   20.00    1.31
  -1  -5  -4   59.54    3.13
   1   5   4   63.18    3.11
   1   5   4   61.35    3.02
   1  -5   4   60.87    3.07
  -1  -5  -5   14.01    1.38
   1   5   5   19.96    1.20
   1  -5   5   15.98    1.26
   1   5   5   18.60    1.34
   1  -5   5   15.97    1.07
   1  -5   6    5.66    0.96
   1  -5   6    5.85    0.75
  -1  -5  -6    6.43    1.12
   1   5   6    4.39    0.81
  -1   5  -6    6.13    0.74
   1   5   6    5.06    1.04
   1  -5   7   14.68    1.00
   1   5   7   15.65    1.27
  -1   5  -7   12.42    0.92
   1  -5   7   14.76    1.13
   1   5   7   13.79    1.01
  -1  -5  -7   13.31    0.81
   1   5   8   26.56    1.52
   1  -5   8   28.95    1.64
   1  -5   8   26.47    1.52
  -1  -5  -8   28.69    1.36
  -1   5  -8   25.66    1.44
  -1  -5  -9   13.07    0.73
   1   5   9   12.45    0.97
   1  -5   9   13.86    1.12
   1   5  10   29.27    1.59
  -1  -5 -11   19.83    1.53
   1  -5  11   19.95    1.40
   1   5  11   21.33    1.25
   1   5  11   21.13    1.50
  -1  -5 -12   13.14    1.33
   1   5  12   12.72    1.34
   1  -5  12   11.45    0.82
   1   5  12   15.19    1.34
   1   5  12   11.54    0.96
   1  -5  12   16.19    1.22
   1   5  13  172.35    7.06
   1   5  13  170.88    7.08
  -1  -5 -13  156.75    7.03
   1   5  13  149.17    6.82
   1  -5  13  160.66    6.99
   1  -5  14    7.17    0.76
   1   5  14    7.20    1.32
  -1  -5 -14    8.72    1.29
   1   5  14    7.83    0.81
   1  -5  14    7.61    1.12
   1  -5  14   10.70    1.23
   1   5  14   10.95    1.34
   1   5  15    1.93    0.67
   1  -5  15    2.07    0.67
   1   5  15    1.65    1.31
  -1  -5 -15    2.03    1.25
   1  -5  15    2.38    0.98
   1  -5  15    1.66    1.11
   1   5  15    3.49    1.29
   1   5  16    8.44    1.42
   1   5  16    6.80    0.76
   1  -5  16    8.80    1.30
   1   5  16    6.22    1.42
  -1  -5 -16    6.98    1.36
   1  -5  16    6.31    0.89
   1  -5  16    9.94    1.30
   1  -5  16    6.17    0.79
   1   5  17    6.98    1.43
  -1  -5 -17    5.13    1.40
   1  -5  17    6.40    0.93
   1   5  17    4.68    0.67
   1  -5  17    4.45    1.22
   1   5  17    5.30    1.43
   1  -5  17    3.75    1.06
   1  -5  17    3.55    0.79
   1  -5  17    5.39    1.27
   1  -5  18    3.29    1.14
   1  -5  18    3.65    0.91
  -1  -5 -18    3.34    1.37
   1   5  18    3.05    0.60
   1  -5  18    4.70    1.27
   1   5  18    2.99    1.42
   1  -5  18    3.68    0.78
   1  -5  18    5.33    1.24
   1   5  18    6.15    1.40
   1   5  19   17.62    1.78
   1   5  19   18.89    1.79
   1  -5  19   17.08    1.63
   1  -5  19   18.95    1.59
   1  -5  19   14.51    1.47
   1  -5  19   15.14    1.25
   1   5  20    1.90    1.42
   1   5  20    1.71    1.49
   1  -5  20   -0.33    1.24
   1  -5  20    1.40    1.11
   1  -5  20    1.01    1.30
   1   5  21   10.78    1.68
   1   5  21    9.22    1.70
   1  -5  21   11.13    1.48
   1  -5  21    8.89    1.30
   1  -5  21   11.69    1.53
   1   5  22    1.23    1.53
   1   5  22   -1.42    1.54
   1  -5  22    0.80    1.12
   1  -5  22    1.05    1.30
   1  -5  22    0.17    1.37
   1   5  23    0.05    1.59
   1  -5  23    0.92    1.34
   1  -5  23    1.17    1.18
   1  -5  23   -0.09    1.40
  -1   6  22    4.36    1.68
  -1   6  22    2.91    1.61
  -1  -6  22    5.70    1.44
  -1  -6  22    1.59    1.30
  -1  -6  22    3.88    1.44
  -1  -6  21    1.56    1.40
  -1   6  21   -0.90    1.60
  -1   6  21    0.14    1.56
  -1  -6  21   -0.36    1.34
  -1  -6  21   -0.10    1.23
   1  -6 -21    0.60    1.50
  -1  -6  20    3.34    1.35
  -1   6  20    4.00    1.61
  -1   6  20    4.08    1.56
  -1  -6  20    3.51    1.36
  -1  -6  20    4.64    1.29
   1  -6 -20    3.73    1.51
  -1  -6  19    1.62    1.30
  -1   6  19   -0.13    1.48
  -1   6  19    2.10    1.43
  -1  -6  19    1.79    1.26
   1  -6 -19    1.57    1.47
  -1  -6  19    1.61    1.20
  -1  -6  18   11.76    1.52
  -1   6  18   15.44    1.72
  -1  -6  18   12.21    1.44
  -1   6  18   13.52    1.68
  -1  -6  18   14.32    1.51
   1  -6 -18   13.96    1.68
  -1  -6  17    2.47    1.26
  -1   6  17    2.88    1.44
  -1  -6  17    1.56    1.17
  -1   6  17    3.46    1.41
  -1  -6  17    3.26    1.25
   1  -6 -17    1.66    1.38
  -1  -6  16    3.07    1.23
  -1   6  16    1.81    1.36
  -1  -6  16    2.28    1.16
  -1   6  16    1.20    1.37
  -1  -6  16    2.34    1.18
   1  -6 -16    2.47    1.29
  -1   6  15    0.86    1.34
  -1  -6  15    2.58    1.12
  -1   6  15    1.36    1.31
  -1  -6  15    0.87    1.07
   1  -6 -15    2.24    1.32
  -1  -6  15    0.27    1.16
  -1   6  14    0.51    0.69
  -1  -6  14   -2.07    1.12
  -1   6  14   -0.20    1.31
  -1  -6  14    0.06    1.09
  -1  -6  14    2.80    1.02
   1  -6 -14    0.70    1.35
  -1   6  14    1.59    1.23
  -1   6  13   23.01    1.65
  -1  -6  13   19.12    1.46
  -1  -6  13   12.78    1.20
  -1  -6  13   18.99    1.46
   1  -6 -13   18.42    1.62
  -1   6  13   15.32    1.13
  -1   6  13   18.98    1.60
   1  -6 -12   69.18    3.02
  -1  -6  12   64.86    3.35
  -1   6  12   60.65    3.16
  -1  -6  12   64.18    3.34
  -1   6  12   68.50    3.45
  -1   6  12   67.70    3.40
  -1  -6  11   15.51    1.30
  -1   6  11   14.28    1.09
  -1  -6  11   14.24    1.28
  -1   6  11   16.23    1.38
   1  -6 -10   16.14    0.85
   1   6 -10   12.65    0.93
  -1  -6  10   13.61    1.19
  -1  -6  10   15.07    1.22
  -1   6  10   16.91    1.11
  -1   6  10   14.74    1.29
   1  -6  -9    2.80    0.43
   1   6  -9    2.36    0.63
  -1   6   9    2.73    0.79
  -1  -6   8   12.44    0.92
  -1   6   8   12.09    0.99
  -1   6   7    7.03    1.06
  -1  -6   7    4.45    0.66
  -1   6   7    5.36    0.82
  -1   6   6    3.96    1.00
  -1  -6   6    4.76    0.62
  -1  -6   6    4.95    0.89
  -1   6   6    5.03    0.81
  -1   6   5   31.84    1.78
  -1  -6   5   31.64    1.79
  -1   6   5   33.56    1.88
  -1   6   4   79.27    3.90
  -1   6   4   84.01    3.95
  -1  -6   4   79.71    3.89
   1  -6  -4   82.46    3.99
  -1   6   3    0.85    0.79
  -1   6   3    0.94    0.89
  -1  -6   3    0.85    0.71
   1  -6  -3    1.18    0.45
   1  -6  -3    0.89    0.96
   1  -6  -2   11.86    1.13
  -1  -6   2   11.66    0.98
   1  -6  -2   10.49    0.74
  -1  -6   2   11.09    0.90
  -1   6   2    9.62    1.04
   1   6  -2    8.07    1.06
  -1   6   1   10.15    1.04
  -1  -6   1    8.20    0.95
   1  -6  -1    9.67    1.08
   1  -6  -1   10.21    0.76
  -1  -6   1    8.81    0.83
   1   6  -1    9.66    1.07
   1  -6   0    3.36    0.67
   1  -6   0    2.82    0.95
   1  -6   0    3.13    0.74
  -1  -6   0    4.15    0.83
  -1  -6   0    2.79    0.64
  -1   6   0    4.01    0.54
   1   6   0    2.71    0.93
  -1   6   0    3.62    0.92
  -1   6  -1   15.43    0.86
   1   6   1   14.13    1.19
  -1  -6  -1   15.04    1.15
   1  -6   1   14.61    1.02
   1  -6   1   13.64    0.99
   1  -6   2  124.62    5.72
  -1  -6  -2  120.27    5.75
   1  -6   2  122.09    5.79
   1   6   2  117.15    5.77
   1  -6   2  125.24    5.69
  -1  -6  -2  121.79    5.83
   1   6   3   18.35    1.30
   1  -6   3   16.69    1.30
   1  -6   3   19.29    1.13
  -1  -6  -3   18.15    1.42
   1  -6   3   19.24    1.21
   1  -6   4    9.10    0.91
   1   6   4    8.65    0.99
   1  -6   5   62.40    2.37
   1   6   5   62.55    2.50
   1   6   5   55.53    2.38
   1   6   6    6.26    0.91
   1   6   6    7.85    1.10
  -1   6  -6    6.70    0.82
   1  -6   6    8.53    0.96
   1  -6   6    9.30    0.80
   1   6   7    1.64    0.78
  -1   6  -7    2.07    0.69
  -1  -6  -7    2.20    0.54
   1  -6   7    1.12    0.69
  -1  -6  -8   67.21    3.05
   1  -6   8   64.08    3.14
  -1  -6  -8   71.63    3.34
  -1   6  -8   57.75    3.11
   1   6   8   65.01    3.17
  -1  -6  -9   28.51    1.37
  -1  -6  -9   27.40    1.75
   1  -6   9   27.12    1.55
  -1   6  -9   23.89    1.45
   1   6   9   24.24    1.54
   1  -6  10  206.42    9.66
  -1  -6 -10  224.26    9.79
   1  -6  10  199.20    9.70
  -1  -6 -10  211.83    9.54
   1   6  10  196.06    9.64
   1   6  10  218.97    9.78
   1   6  11   20.04    1.56
   1  -6  11   20.05    1.43
   1  -6  11   17.24    1.34
   1   6  11   19.44    1.27
   1  -6  11   18.75    1.35
   1   6  12    7.71    1.31
  -1  -6 -12    4.79    1.30
   1   6  12    4.14    0.86
   1  -6  12    5.00    0.99
   1  -6  12    5.12    1.10
   1   6  13    6.02    1.34
  -1  -6 -13    6.32    1.34
   1   6  13    4.74    0.89
   1  -6  13    7.61    1.07
   1  -6  13    7.41    1.19
   1   6  14    4.92    1.34
  -1  -6 -14    3.29    1.35
   1  -6  14    4.71    1.12
   1   6  14    4.78    0.82
   1  -6  14    5.55    1.02
   1  -6  14    6.32    1.19
   1   6  15    3.55    1.35
   1  -6  15    2.99    1.03
   1   6  15    2.24    0.77
  -1  -6 -15    2.25    1.22
   1  -6  15    1.77    0.99
   1  -6  15    1.27    1.18
   1  -6  16    2.23    1.02
  -1  -6 -16    1.97    1.36
   1  -6  16    2.44    1.21
   1   6  16    3.23    1.38
   1   6  16    2.31    0.74
   1  -6  16    4.08    1.18
   1  -6  16    1.48    0.94
   1   6  17    3.75    0.72
   1  -6  17    4.66    1.26
   1  -6  17    5.86    1.27
   1   6  17    4.20    1.42
   1  -6  17    4.21    1.04
  -1  -6 -17    3.26    1.36
   1  -6  17    3.59    1.09
   1  -6  18    1.86    1.27
   1  -6  18    3.44    1.26
   1   6  18    1.15    1.40
  -1  -6 -18    1.39    1.39
   1  -6  18    3.01    1.16
   1  -6  19   -0.55    1.33
   1  -6  19    1.05    1.26
   1   6  19   -1.42    1.45
  -1  -6 -19    0.17    1.36
   1  -6  19    0.49    1.20
   1  -6  20    2.53    1.39
   1   6  20    1.54    1.48
   1  -6  20    0.59    1.31
  -1  -6 -20    4.73    1.42
   1  -6  20    2.23    1.21
   1  -6  21    1.36    1.39
   1  -6  21    2.94    1.30
   1   6  21    1.44    1.60
   1  -6  21    1.17    1.38
   1  -6  22    8.48    1.56
   1  -6  22    4.53    1.37
   1   6  22    8.37    1.74
   1  -6  22    6.74    1.54
  -1   7  21    2.67    1.61
  -1  -7  21    4.97    1.37
  -1  -7  21    3.25    1.45
   1  -7 -21    4.54    1.65
  -1  -7  21    4.94    1.50
  -1   7  20    2.48    1.48
  -1  -7  20   -0.38    1.34
  -1  -7  20    0.04    1.38
   1  -7 -20    1.55    1.47
  -1  -7  20   -0.51    1.34
  -1   7  19    1.98    1.48
  -1  -7  19    1.07    1.33
  -1  -7  19    1.17    1.34
   1  -7 -19   -0.41    1.48
  -1  -7  19    1.97    1.35
  -1  -7  18   -1.21    1.30
  -1  -7  18    1.49    1.28
  -1   7  18    1.35    1.42
   1  -7 -18    1.51    1.42
  -1  -7  18    0.21    1.23
  -1  -7  17    0.67    1.27
  -1  -7  17    0.89    1.23
  -1   7  17    1.24    1.39
   1  -7 -17    0.47    1.38
  -1  -7  17    1.44    1.25
  -1   7  16    2.50    1.41
  -1  -7  16    4.02    1.32
  -1  -7  16    2.56    1.26
   1  -7 -16    2.27    1.41
  -1  -7  16    3.15    1.23
  -1   7  15   14.97    1.58
  -1  -7  15   13.43    1.49
  -1  -7  15   15.40    1.50
   1  -7 -15   11.47    1.63
  -1  -7  15   11.12    1.40
  -1   7  14    2.12    1.30
  -1  -7  14    2.65    1.10
   1  -7 -14    5.03    1.42
  -1  -7  14    1.96    1.23
  -1  -7  14    2.95    1.17
  -1  -7  13    5.91    1.15
  -1   7  13    6.85    1.35
  -1  -7  13    7.13    1.22
   1  -7 -13    6.71    0.52
  -1  -7  13    5.03    1.03
  -1   7  13    5.59    0.91
  -1  -7  12   16.27    1.46
  -1  -7  12   13.87    1.28
  -1   7  12   19.14    1.25
  -1  -7  12   15.20    1.47
  -1  -7  12   13.16    1.39
   1  -7 -12   19.78    0.99
  -1   7  12   17.71    1.62
   1   7 -11   15.07    1.08
  -1   7  11   15.81    1.26
  -1   7  11   14.79    1.51
  -1  -7  11   16.38    1.42
  -1  -7  11   17.76    1.44
   1  -7 -11   18.78    1.02
  -1  -7  11   14.63    1.38
  -1  -7  11   17.23    1.25
  -1  -7  10    2.94    0.83
   1   7 -10    2.23    0.74
  -1   7  10    2.94    1.16
  -1  -7  10    4.03    1.03
  -1  -7  10    1.98    1.00
   1  -7  -9   70.92    3.13
  -1   7   9   77.21    3.49
  -1  -7   9   63.21    3.43
  -1  -7   9   65.93    3.39
  -1  -7   9   66.52    3.27
   1   7  -9   56.93    3.27
  -1  -7   8   24.64    1.60
  -1  -7   8   24.12    1.41
   1  -7  -8   27.68    1.76
  -1  -7   7   60.16    3.03
   1  -7  -7   74.65    3.33
   1  -7  -6    7.73    1.21
  -1   7   5   12.63    1.26
  -1  -7   5   11.89    1.10
   1   7  -4    1.90    0.90
  -1  -7   4    1.76    0.80
  -1  -7   3    0.59    0.79
   1   7  -3    0.75    0.83
  -1  -7   3   -0.27    0.75
   1  -7  -3    0.02    0.49
  -1  -7   2   19.76    1.26
   1  -7  -2   19.32    1.07
  -1  -7   2   16.33    1.20
  -1  -7   1  244.71   11.02
   1  -7  -1  241.57   10.95
  -1  -7   1  229.52   10.98
   1  -7  -1  241.20   11.07
  -1  -7   0   34.62    1.76
   1  -7   0   33.35    1.77
   1  -7   0   38.91    1.99
  -1   7   0   31.53    1.66
  -1  -7   0   35.88    1.87
   1  -7   1   14.93    0.92
   1  -7   1   15.40    0.94
  -1  -7  -1   16.31    1.07
   1  -7   2   22.64    1.36
   1  -7   2   20.86    1.29
  -1  -7  -2   23.09    1.44
   1  -7   3    1.04    0.74
   1  -7   3    1.14    0.68
   1  -7   4   10.86    0.99
   1  -7   4    9.12    0.84
  -1  -7  -5  105.04    4.22
   1  -7   5   94.34    4.12
  -1  -7  -6   19.41    1.48
  -1  -7  -6   16.60    1.12
   1  -7   6   15.48    1.30
   1  -7   7   30.50    1.89
  -1  -7  -7   32.99    1.70
  -1   7  -7   29.54    1.80
   1  -7   8    9.83    1.00
   1   7   8   11.78    1.30
  -1  -7  -8   13.59    1.42
   1  -7   8   10.97    1.14
   1  -7   8   11.60    1.13
  -1  -7  -8   11.33    0.85
  -1   7  -8   10.38    1.00
   1  -7   9   14.88    1.16
   1   7   9   13.90    1.42
  -1  -7  -9   18.77    1.53
   1  -7   9   12.68    1.26
  -1   7  -9   12.92    1.10
   1  -7   9   15.15    1.29
  -1  -7  -9   16.77    1.00
   1  -7  10    1.71    0.90
   1   7  10    3.45    1.23
  -1   7 -10    2.00    0.77
  -1  -7 -10    3.23    0.62
  -1  -7 -10    5.10    1.27
   1  -7  10    2.56    1.00
   1  -7  10    4.27    1.08
   1  -7  11    2.76    1.10
  -1  -7 -11    3.07    0.54
   1   7  11    0.27    1.27
   1  -7  11    2.75    1.03
   1  -7  11    2.16    0.95
   1  -7  12    7.32    1.21
   1  -7  12    7.04    1.11
   1   7  12    6.52    1.37
  -1  -7 -13   17.62    1.82
   1  -7  13   22.26    1.65
   1   7  13   23.64    1.79
   1  -7  13   19.74    1.56
   1   7  14    4.57    1.41
   1  -7  14    2.17    1.08
   1  -7  14    1.80    1.13
  -1  -7 -14    2.36    1.34
   1  -7  14    2.15    1.19
   1  -7  15    3.40    1.29
   1   7  15    2.33    1.43
   1   7  15    0.67    0.80
   1  -7  15   -0.33    1.17
   1  -7  15    0.88    0.95
   1  -7  15   -0.18    1.10
  -1  -7 -15    2.04    1.34
  -1  -7 -16   -0.26    1.33
   1  -7  16    1.15    1.23
   1   7  16    1.74    1.46
   1   7  16    0.87    0.76
   1  -7  16    1.82    1.24
   1  -7  16    0.81    0.99
   1  -7  16    1.56    1.00
   1  -7  17    2.28    1.04
   1   7  17    0.71    1.44
   1  -7  17    0.56    1.29
   1  -7  17    2.54    1.29
   1  -7  17    2.54    1.16
  -1  -7 -17    1.65    1.39
   1  -7  18    1.86    1.07
   1   7  18    0.70    1.52
   1  -7  18    2.66    1.31
   1  -7  18    1.80    1.30
   1  -7  18    0.52    1.28
  -1  -7 -18    1.83    1.45
   1  -7  19    2.04    1.13
   1   7  19    0.64    1.58
   1  -7  19    1.17    1.35
   1  -7  19   -0.08    1.32
   1  -7  19    0.55    1.32
  -1  -7 -19    3.18    1.50
   1  -7  20    2.93    1.17
   1  -7  20    2.51    1.42
   1   7  20    2.12    1.60
   1  -7  20    3.75    1.47
   1  -7  20    2.46    1.34
  -1  -7 -20    2.81    1.53
   1  -7  21    1.89    1.47
   1   7  21    1.77    1.62
   1  -7  21    0.92    1.37
   1  -7  21   -0.44    1.43
   1  -7  21    0.90    1.22
  -1  -7 -21    0.82    1.52
  -1  -8  20    2.88    1.49
  -1   8  20   -0.20    1.69
  -1  -8  20   -0.04    1.44
  -1  -8  20    0.48    1.41
  -1  -8  20    1.66    1.11
   1  -8 -20    1.60    1.58
  -1  -8  19    0.99    1.39
  -1   8  19    2.46    1.65
  -1  -8  19    1.92    1.42
  -1  -8  19    1.46    1.36
   1  -8 -19    3.26    1.62
  -1  -8  19    1.31    1.06
  -1  -8  18    2.32    1.06
  -1   8  18    3.47    1.54
  -1  -8  18    4.41    1.36
  -1  -8  18    2.34    1.37
  -1  -8  18    3.23    1.37
   1  -8 -18    1.72    1.50
  -1  -8  17   -0.28    1.37
  -1  -8  17    2.79    1.34
   1  -8 -17    2.38    1.51
  -1   8  17    0.81    1.48
  -1  -8  17    1.45    0.98
  -1  -8  17    2.31    1.32
  -1  -8  16   -1.31    1.29
   1  -8 -16    0.95    1.52
  -1  -8  16    3.57    1.29
  -1   8  16   -0.94    1.44
  -1  -8  16   -0.41    0.92
  -1  -8  16   -1.26    1.29
  -1   8  15    6.67    1.54
  -1  -8  15    7.24    1.36
  -1  -8  15    6.57    1.33
  -1  -8  15    4.14    1.34
   1  -8 -15    7.01    1.57
  -1   8  14    1.17    1.39
  -1  -8  14    0.27    1.17
  -1  -8  14   -1.20    1.18
  -1  -8  14    1.31    1.16
  -1  -8  13    2.60    1.16
  -1   8  13    0.45    1.33
  -1  -8  13    3.08    1.09
  -1  -8  13   -0.12    1.20
  -1  -8  13    0.79    0.94
   1  -8 -13    1.57    0.51
   1   8 -12    5.27    0.78
  -1  -8  12    4.42    1.21
  -1   8  12    5.91    1.38
  -1  -8  12    5.59    1.08
  -1  -8  12    7.53    1.25
  -1  -8  12    6.13    0.96
   1  -8 -12    9.14    0.72
   1   8 -11    6.48    0.85
  -1  -8  11    6.62    1.18
  -1   8  11    8.77    1.40
  -1  -8  11    5.63    1.24
  -1  -8  11    7.13    0.94
  -1  -8  11    5.09    1.15
   1  -8 -11    8.30    0.71
  -1  -8  10    5.41    1.10
  -1  -8  10    4.88    1.13
  -1  -8  10    5.51    0.86
  -1   8  10    4.93    1.28
  -1  -8  10    4.28    1.11
   1   8 -10    3.62    0.84
   1   8  -9    2.39    0.85
  -1   8   9    2.43    0.97
  -1  -8   9    1.76    0.76
  -1  -8   9    1.01    1.08
  -1   8   9    2.46    1.20
  -1  -8   9    3.55    1.05
  -1   8   8    3.23    1.17
  -1  -8   8    3.11    0.97
   1  -8  -8    0.79    1.16
  -1   8   8    2.44    0.95
  -1  -8   8    1.91    1.09
   1  -8  -7    9.79    1.33
  -1   8   7    7.64    1.08
  -1   8   7   12.25    1.29
  -1  -8   7    7.16    1.07
   1  -8  -6   30.40    1.92
  -1   8   6   22.94    1.65
   1  -8  -5   29.77    2.06
  -1  -8   5   27.20    1.57
  -1   8   5   21.68    1.60
   1  -8  -4   74.82    3.75
  -1   8   4   66.08    3.65
  -1  -8   4   79.67    3.61
  -1  -8   3    8.26    0.97
  -1  -8   3    5.77    0.94
  -1   8   3    4.69    1.02
   1   8  -3    5.03    1.06
   1  -8  -3    5.78    1.13
  -1  -8   2    3.69    0.91
  -1  -8   2    3.44    0.86
   1  -8  -2    2.93    0.66
   1   8  -2    2.30    1.03
  -1  -8   1   17.78    1.21
   1  -8  -1   17.09    1.10
   1   8  -1   17.19    1.38
  -1  -8   1   22.40    1.31
  -1   8   1   14.95    0.98
  -1  -8   0    3.77    0.96
   1   8   0    3.28    1.03
   1  -8   0    3.14    0.77
  -1  -8  -1   15.71    1.26
   1  -8   1   14.79    1.11
   1   8   1   13.54    1.27
  -1  -8  -1   14.25    1.41
   1  -8   2   27.71    1.50
   1   8   2   21.58    1.64
  -1  -8  -2   27.56    1.77
   1  -8   2   24.75    1.53
  -1  -8  -3   32.02    2.01
   1   8   3   26.54    1.87
   1  -8   3   30.10    1.84
   1   8   4   13.55    1.33
   1  -8   4   17.88    1.13
  -1  -8  -4   17.27    1.51
   1   8   5    0.62    0.96
  -1  -8  -5    0.83    0.36
  -1  -8  -5    0.99    1.17
   1  -8   5    1.16    0.74
  -1  -8  -5    0.77    0.81
  -1   8  -5    1.11    0.37
  -1  -8  -6    6.42    1.28
   1  -8   6    4.90    0.77
   1  -8   6    3.20    0.94
  -1  -8  -6    5.05    0.84
   1   8   6    4.57    1.03
   1   8   7   -0.49    0.94
   1  -8   7    0.76    0.75
   1  -8   7    1.23    0.93
  -1  -8  -7    0.84    0.58
  -1  -8  -7    1.37    1.63
   1   8   8    2.58    1.01
   1   8   8    2.92    1.22
  -1  -8  -8    1.50    1.35
   1  -8   8    3.77    1.02
  -1   8  -8    1.82    0.87
  -1  -8  -8    2.21    0.76
   1   8   9   14.46    1.53
  -1  -8  -9   14.68    1.56
   1  -8   9   14.80    1.33
  -1   8  -9   13.17    1.13
   1   8   9   10.80    1.19
  -1  -8  -9   13.15    1.01
  -1  -8 -10    7.26    0.77
  -1  -8 -10    5.37    1.38
   1  -8  10    5.38    1.12
   1   8  10    5.59    0.99
  -1   8 -10    5.38    0.89
   1   8  10    6.70    1.37
   1  -8  10    5.46    0.97
  -1  -8 -11    1.12    0.60
   1  -8  11    2.16    0.94
   1   8  11    3.27    1.33
  -1   8 -11    1.61    0.78
   1   8  11    0.79    0.86
   1  -8  11    1.38    1.12
   1   8  12    4.96    1.38
   1  -8  12    4.18    1.19
   1   8  12    1.78    0.91
   1   8  13    3.19    1.42
   1  -8  13    2.52    1.20
   1  -8  13    1.76    1.18
   1   8  13    2.04    0.89
  -1  -8 -14    2.56    1.44
   1  -8  14   -0.33    1.17
   1  -8  14    0.27    0.93
   1   8  14    0.80    1.41
   1  -8  14    1.53    1.24
   1  -8  15    0.26    1.23
  -1  -8 -15   -1.18    1.39
   1  -8  15   -2.37    1.11
   1  -8  15   -0.02    0.96
   1   8  15    1.37    1.48
   1  -8  15   -0.53    1.21
   1  -8  16   -2.89    1.34
   1  -8  16    0.31    0.98
   1  -8  16    0.45    1.04
  -1  -8 -16   -1.42    1.41
   1  -8  16    0.15    1.30
   1   8  16   -1.48    1.50
   1  -8  17   -0.08    1.29
   1  -8  17    2.27    1.06
  -1  -8 -17    3.89    1.45
   1   8  17    0.75    1.50
   1  -8  17    0.32    1.23
   1  -8  17    2.23    1.39
   1  -8  18    2.02    1.39
   1  -8  18    0.71    1.07
  -1  -8 -18   -0.14    1.45
   1   8  18    0.46    1.61
   1  -8  18    0.39    1.37
   1  -8  18   -1.93    1.38
   1  -8  19    0.18    1.43
   1  -8  19    0.20    1.10
   1   8  19    0.05    1.64
  -1  -8 -19   -0.09    1.48
   1  -8  19    2.31    1.40
   1  -8  19    0.13    1.40
  -1  -9  18    0.44    1.40
  -1   9  18    2.05    1.62
   1  -9 -18   -0.44    1.54
  -1  -9  18   -0.35    1.45
  -1  -9  18    0.13    1.43
  -1  -9  17    0.28    1.35
  -1  -9  17    0.79    1.40
   1  -9 -17   -0.43    1.57
  -1  -9  17   -0.13    1.44
  -1   9  17    2.87    1.60
  -1  -9  16    0.50    1.33
  -1  -9  16    2.59    1.37
   1  -9 -16    0.42    1.54
  -1  -9  16    2.35    1.37
  -1   9  16    1.99    1.54
  -1  -9  15    2.87    1.29
  -1  -9  15    2.41    1.30
   1  -9 -15    2.58    1.58
  -1  -9  15    1.07    1.31
  -1   9  15   -0.04    1.46
  -1  -9  14    4.54    1.26
  -1  -9  14    5.20    1.28
  -1  -9  14    2.84    1.30
  -1   9  14    4.15    1.47
  -1   9  13    1.00    1.39
  -1  -9  13    0.99    1.23
  -1  -9  13    1.14    1.17
  -1  -9  13   -1.95    1.18
  -1  -9  13    0.53    0.90
   1   9 -12   -0.02    0.75
  -1   9  12   -1.59    1.36
  -1  -9  12    1.00    1.16
  -1  -9  12    0.32    1.12
  -1  -9  12    0.02    0.87
  -1  -9  12    2.13    1.03
   1  -9 -12    0.15    0.65
  -1   9  11   -0.24    1.36
  -1  -9  11    2.19    0.93
   1  -9 -11    1.55    0.68
  -1  -9  11    0.12    1.14
   1   9 -11    1.90    0.84
  -1  -9  11    1.66    1.13
  -1  -9  10    2.27    1.10
  -1   9  10    0.68    1.30
   1  -9 -10    1.05    0.71
  -1  -9  10    2.78    1.06
  -1  -9  10    1.37    1.12
  -1  -9   9    5.36    1.14
  -1   9   9    7.30    1.36
  -1  -9   9    5.62    1.16
  -1  -9   9    4.83    1.21
   1  -9  -9    7.31    0.89
   1  -9  -8    6.16    1.34
  -1  -9   8    3.97    1.07
  -1  -9   8    3.62    1.12
  -1  -9   8    3.51    1.05
  -1  -9   7    4.32    0.96
  -1  -9   7    3.04    1.17
  -1  -9   7    3.45    1.06
   1  -9  -6    6.02    1.40
  -1  -9   6    7.22    1.08
  -1  -9   6   10.37    1.02
  -1  -9   6    6.68    1.20
  -1  -9   5    1.03    0.90
  -1  -9   5   -0.12    0.91
  -1  -9   5    0.55    1.06
   1  -9  -5    0.91    1.40
  -1  -9   4    1.42    0.91
  -1  -9   4    1.04    1.00
   1  -9  -4    2.46    1.30
  -1  -9   3    3.17    0.94
   1  -9  -3    2.38    1.20
   1  -9  -2   11.10    1.33
  -1  -9   2   10.64    1.12
  -1   9   2    8.87    0.73
   1   9  -2    9.63    1.29
   1   9  -1   17.23    1.69
   1  -9  -1   24.97    1.39
  -1  -9   1   26.23    1.57
   1  -9  -1   22.07    1.72
  -1  -9   1   23.04    1.74
   1   9   0   17.24    1.53
   1  -9   0   19.05    1.25
  -1  -9   0   19.18    1.62
   1  -9   0   17.60    1.52
  -1  -9  -1   14.75    1.45
   1  -9   1   11.10    1.32
   1  -9   1   14.99    1.10
   1   9   1    9.99    1.34
  -1  -9  -1   11.96    1.17
   1   9   2    2.96    1.14
  -1  -9  -2    0.68    1.23
  -1  -9  -2    0.79    0.89
  -1  -9  -3    3.17    1.24
   1   9   3    0.11    1.08
   1  -9   3    1.95    0.81
  -1  -9  -3    0.94    0.56
  -1  -9  -4    1.27    1.25
  -1  -9  -4    2.10    0.50
   1  -9   4    0.57    0.77
   1   9   4    0.31    1.06
   1   9   5    2.15    1.07
  -1  -9  -5    3.61    1.34
  -1  -9  -5    3.02    0.41
   1  -9   5    2.47    0.76
  -1   9  -5    1.13    0.35
   1  -9   5    2.14    0.89
   1  -9   6    1.77    0.75
   1   9   6   -0.03    1.05
   1  -9   6   -0.02    0.94
  -1  -9  -7   17.49    1.89
  -1  -9  -7   13.11    1.14
   1  -9   7   12.86    1.28
   1   9   7   11.88    1.28
   1  -9   7   14.61    1.04
   1  -9   8    0.55    0.72
  -1  -9  -8    1.11    1.41
   1   9   8   -1.18    1.03
  -1  -9  -8   -2.23    0.84
   1  -9   8   -1.15    1.03
   1  -9   9    3.37    1.09
  -1  -9  -9    1.89    1.41
   1   9   9    1.64    1.05
  -1  -9  -9    3.75    0.84
   1  -9   9    1.92    0.78
  -1  -9 -10    0.13    0.74
   1  -9  10   -0.63    1.08
  -1  -9 -10   -1.02    1.39
   1   9  10    0.38    1.00
   1  -9  11   -0.34    1.16
   1   9  11    1.20    0.96
  -1  -9 -11    0.14    0.68
   1   9  11    2.65    1.47
   1   9  12    7.14    1.55
  -1  -9 -12    4.19    0.66
   1  -9  12    4.92    1.26
   1   9  12    5.32    1.02
   1  -9  12    3.51    1.00
   1  -9  12    5.78    1.30
   1  -9  13   13.47    1.59
   1  -9  13   19.11    1.60
   1   9  13   15.00    1.32
   1   9  13   20.72    1.85
   1  -9  14   -0.45    1.25
   1  -9  14    1.37    1.27
   1  -9  14    2.20    1.23
  -1  -9 -14    0.93    1.45
   1   9  14    0.74    0.90
   1   9  14    0.50    1.49
   1  -9  15   -0.38    1.28
   1  -9  15   -0.42    1.27
   1  -9  15    0.27    0.92
   1  -9  15    0.03    1.00
  -1  -9 -15   -0.18    1.45
   1   9  15    1.40    0.87
   1   9  15   -0.78    1.52
   1  -9  16    1.71    1.35
   1   9  16    2.12    1.55
  -1  -9 -16   -2.37    1.52
   1  -9  16    0.72    1.20
   1  -9  16    1.97    1.34
   1  -9  16    1.03    0.97
   1  -9  17    3.37    1.40
   1   9  17    0.47    1.58
   1  -9  17    1.03    1.39
  -1  -9 -17    0.51    1.50
   1  -9  17    0.67    1.02
   1  -9  17   -1.49    1.38
   1  -9  18   -2.90    1.47
   1  -9  18   -0.73    1.41
   1   9  18   -0.25    1.60
  -1  -9 -18   -0.32    1.49
   1  -9  18   -0.45    1.09
   1  -9  18    0.60    1.45
  -1 -10  16    0.04    1.38
  -1  10  16   -0.05    1.56
  -1 -10  16    1.90    1.46
  -1 -10  16   -1.04    1.48
   1 -10 -16   -0.56    1.65
  -1 -10  15    1.81    1.38
  -1  10  15    1.69    1.56
  -1 -10  15    2.49    1.38
  -1 -10  15    1.50    1.46
  -1 -10  14    0.83    1.31
  -1  10  14   -1.15    1.53
  -1 -10  14   -0.79    1.30
  -1 -10  14    2.04    1.38
  -1 -10  13    0.22    1.25
  -1  10  13   -0.53    1.46
  -1 -10  13    0.18    1.27
  -1 -10  13    0.12    1.30
  -1 -10  12   -0.07    1.20
  -1  10  12    0.16    1.44
  -1 -10  12    0.58    1.19
  -1 -10  12   -1.55    1.27
  -1 -10  11    4.79    1.19
  -1 -10  11    1.61    1.18
  -1 -10  11    1.86    1.16
  -1 -10  10    1.35    1.12
   1  10 -10    0.95    0.85
  -1 -10  10   -0.76    1.15
  -1 -10  10    0.99    1.07
  -1 -10   9    0.64    0.87
  -1 -10   9    0.20    1.04
   1  10  -9   -0.69    0.88
  -1 -10   9    0.43    1.09
  -1 -10   9   -0.57    1.04
  -1 -10   8    2.77    1.04
  -1 -10   8    1.31    1.12
  -1 -10   8    2.64    0.89
  -1 -10   8    1.11    1.09
   1 -10  -8    1.14    1.34
  -1 -10   7    1.07    1.11
  -1 -10   7    2.29    0.91
   1 -10  -7    1.59    0.37
  -1 -10   7    3.26    1.00
   1 -10  -7    4.52    1.39
  -1 -10   7    1.22    1.01
   1 -10  -6    2.37    1.33
  -1 -10   6    4.42    1.16
  -1 -10   6    0.63    0.88
  -1 -10   6    3.25    0.94
  -1 -10   6    1.98    1.00
   1 -10  -5   -1.40    1.42
  -1 -10   5    0.37    1.12
  -1 -10   5   -0.34    0.88
  -1 -10   5    1.76    0.92
  -1 -10   5   -0.40    0.96
  -1 -10   4    2.66    0.95
  -1 -10   4    1.24    1.12
  -1 -10   4    3.11    0.94
   1 -10  -4    4.46    1.67
  -1  10   3    4.25    0.59
  -1 -10   3    4.55    1.17
  -1 -10   2   -0.17    1.06
  -1 -10   2   -0.18    1.25
   1 -10  -2    0.70    1.22
  -1 -10   1   10.30    1.27
  -1 -10   1   12.53    1.06
   1 -10  -1   10.56    1.40
  -1 -10   1   10.30    1.44
  -1 -10   0    3.29    1.06
  -1 -10   0    2.18    0.76
   1 -10   0    0.72    0.84
  -1 -10   0    3.74    1.29
   1 -10   0    1.26    1.22
  -1 -10  -1    2.70    1.03
  -1 -10  -1    3.81    0.74
   1  10   1    2.35    1.24
   1 -10   1    4.39    1.21
  -1 -10  -1    3.53    1.32
  -1 -10  -2    0.14    0.94
  -1 -10  -2   -0.43    0.64
   1  10   2    0.21    1.15
  -1 -10  -2    1.15    1.26
   1 -10   2    0.86    1.11
   1 -10   3    2.57    1.13
  -1 -10  -3   -1.08    1.32
  -1 -10  -3    2.03    0.60
  -1 -10  -3    1.05    0.90
   1 -10   3    3.09    0.88
   1  10   3    1.62    1.17
   1  10   4    2.84    1.19
   1 -10   4    1.70    1.10
  -1 -10  -4   -0.52    1.33
  -1 -10  -4    0.76    0.49
  -1 -10  -4    1.01    0.77
   1  10   4    0.57    0.36
   1 -10   4    0.42    0.87
  -1 -10  -5    4.03    1.43
  -1 -10  -5    3.86    0.78
  -1 -10  -5    3.58    0.40
   1  10   5    2.74    1.19
   1 -10   5    2.45    0.97
  -1 -10  -6    3.28    1.80
  -1 -10  -6    1.48    0.85
   1 -10   6   -0.43    0.75
   1  10   6    2.38    1.17
   1 -10   6    0.24    0.94
   1 -10   7    1.97    1.03
   1 -10   7    1.72    0.74
  -1 -10  -7    3.57    1.49
  -1  10  -7    0.69    0.96
   1  10   7    2.00    1.14
  -1 -10  -8    8.11    1.58
   1  10   8    5.93    1.24
  -1  10  -8    6.56    1.07
   1 -10   8    8.27    1.22
   1  10   9   11.32    1.34
   1 -10   9   13.60    1.40
  -1 -10  -9   14.38    1.71
  -1  10  -9    9.35    1.14
   1 -10  10    8.09    1.41
   1  10  10    9.63    1.24
  -1 -10 -10   11.66    1.66
   1 -10  10    9.45    1.32
  -1 -10 -10    8.03    0.94
  -1  10 -10    6.09    1.00
   1 -10  11    4.10    1.33
  -1  10 -11    2.79    0.88
   1 -10  11    2.27    1.22
   1  10  11    5.22    1.08
   1 -10  12    2.24    1.27
   1 -10  12    1.17    1.26
   1 -10  12    0.03    1.24
   1  10  12    1.01    1.05
   1 -10  13    3.09    1.32
   1 -10  13    3.52    1.23
   1 -10  13    4.20    1.33
   1 -10  14    1.25    1.31
   1 -10  14    0.54    1.05
   1 -10  14   -0.08    1.32
   1 -10  15    2.76    1.29
  -1 -10 -15    0.14    1.59
   1 -10  15    1.75    1.37
   1  10  15    1.22    1.65
   1 -10  15    1.91    1.38
  -1 -11  13    0.95    1.29
  -1 -11  13    0.80    1.33
  -1 -11  13   -0.68    1.46
  -1 -11  12    1.01    1.24
  -1 -11  12    1.95    1.29
  -1 -11  12    1.14    1.38
  -1 -11  11   -0.07    1.18
  -1 -11  11    0.21    1.27
   1  11 -11    0.22    0.87
  -1 -11  11    0.42    1.38
  -1 -11  10    3.13    1.18
  -1 -11  10    1.24    1.19
   1  11 -10    0.73    0.91
  -1 -11  10    0.53    1.40
  -1 -11   9    3.52    1.13
  -1 -11   9    1.97    1.20
   1  11  -9    3.49    1.00
  -1 -11   9    1.50    1.22
   1 -11  -9    3.01    0.79
  -1 -11   8    1.66    1.06
  -1 -11   8    3.04    1.14
   1  11  -8   -0.18    0.98
   1 -11  -8    1.36    0.66
  -1 -11   8    3.63    1.15
  -1 -11   7    1.78    1.00
   1 -11  -7    1.62    0.85
   1 -11  -7    2.36    1.41
  -1 -11   7    1.07    1.07
   1 -11  -6   -0.27    0.93
  -1 -11   6    1.13    0.93
   1 -11  -6    0.89    1.39
  -1 -11   6    0.05    0.96
  -1 -11   6   -0.05    1.00
  -1 -11   5    1.33    0.91
   1 -11  -5    1.50    0.98
  -1 -11   5   -0.61    1.02
   1 -11  -5   -0.15    1.41
  -1 -11   4   -0.02    0.86
  -1 -11   4    0.82    1.00
  -1 -11   4    0.06    1.22
   1 -11  -4    0.47    1.47
  -1 -11   3    0.10    0.81
  -1 -11   3    0.41    1.08
   1 -11  -3   -0.99    1.57
  -1 -11   3    0.85    1.30
  -1 -11   2    0.48    1.03
  -1 -11   2   -0.20    1.28
   1 -11  -2    0.07    1.34
  -1 -11   1    3.98    1.05
  -1 -11   1    7.13    1.43
   1 -11  -1    7.70    1.38
  -1 -11   0    8.76    0.92
  -1 -11   0    6.45    1.05
  -1 -11   0    7.99    1.45
   1 -11   0    8.13    1.39
  -1 -11  -1   -0.35    0.72
  -1 -11  -1    0.90    0.83
   1 -11   1    1.52    1.26
  -1 -11  -1    0.46    1.35
  -1 -11  -2    0.18    0.87
  -1 -11  -2    0.29    1.38
   1 -11   2    0.96    1.21
  -1 -11  -2    0.01    0.64
   1 -11   2   -0.54    0.87
   1 -11   3    3.74    1.20
  -1 -11  -3    2.41    1.37
   1 -11   3    1.40    0.88
  -1 -11  -3    1.54    0.94
   1 -11   4   -1.00    1.16
  -1 -11  -4    1.72    1.42
   1 -11   4   -1.00    0.96
  -1 -11  -4    0.85    0.94
   1 -11   5    5.31    1.19
  -1 -11  -5    3.62    1.74
   1 -11   5    3.64    1.04
  -1 -11  -5    4.41    1.01
  -1 -11  -6    8.67    1.68
   1 -11   6    6.33    1.22
   1 -11   6    8.56    1.12
  -1  11  -6    5.41    1.18
  -1 -11  -6    7.85    1.05
  -1 -11  -7    1.26    1.50
   1 -11   7    0.11    1.10
   1 -11   7    3.12    1.29
  -1 -11  -7    3.07    0.93
   1 -11   7    3.33    1.08
  -1  11  -7    2.30    1.05
  -1 -11  -8    1.90    1.52
   1 -11   8    1.64    1.10
  -1  11  -8    1.87    1.01
  -1 -11  -8    3.84    0.87
   1 -11   8    1.70    1.27
   1 -11   9    0.99    1.31
  -1 -11  -9   -1.63    1.48
   1 -11   9    0.15    1.14
   1 -11   9    0.35    1.13
  -1  11  -9   -0.67    0.98
  -1 -11  -9    0.02    0.80
   1 -11  10    2.26    1.30
   1 -11  10   -0.51    1.21
  -1  11 -10    0.21    0.92
   1 -11  10    1.41    1.21
   1 -11  11    1.11    1.31
   1 -11  11   -0.04    1.25
  -1  11 -11    0.67    0.90
   1 -11  11   -0.07    1.21
   1 -11  12    0.59    1.26
   1 -11  12    0.07    1.30
   1 -11  12    1.56    1.19
   1 -11  13    2.33    1.33
   1 -11  13    1.83    1.37
   1 -11  13    1.20    1.22
  -1 -12   9    0.57    1.43
  -1 -12   9    1.38    1.17
   1  12  -9   -0.13    1.03
  -1 -12   8    1.74    1.41
   1 -12  -8    2.63    0.94
  -1 -12   8    0.21    1.09
   1  12  -8    0.80    1.08
   1 -12  -7    1.65    0.90
  -1 -12   7    0.04    1.33
  -1 -12   7    2.11    1.08
   1 -12  -7   -0.04    1.48
   1 -12  -6    0.57    0.75
  -1 -12   6    0.53    1.31
  -1 -12   6   -0.57    1.29
  -1 -12   6   -0.05    1.01
   1 -12  -6    1.08    1.48
  -1 -12   5    4.09    1.00
  -1 -12   5    0.40    1.25
   1 -12  -5    1.68    0.96
  -1 -12   5    3.55    1.30
   1 -12  -5    5.30    1.47
  -1 -12   4    0.99    0.90
   1 -12  -4    0.91    1.00
  -1 -12   4    2.46    1.27
  -1 -12   4    2.91    1.31
   1 -12  -4    0.08    1.45
  -1 -12   3    4.87    0.90
  -1 -12   3    1.96    1.25
   1 -12  -3    1.44    1.11
  -1 -12   3    1.17    1.34
   1 -12  -3    4.80    1.58
  -1 -12   2   -0.84    0.79
   1 -12  -2   -1.31    1.13
  -1 -12   2    0.57    1.19
   1 -12  -2   -3.34    1.84
  -1 -12   2   -0.66    1.39
  -1 -12   1    0.51    1.16
   1 -12  -1    0.41    1.16
  -1 -12   1    4.24    1.45
   1 -12  -1    3.15    1.45
  -1 -12   0   -0.09    1.15
   1 -12   0    1.29    1.23
  -1 -12   0    1.52    1.40
   1 -12   0    1.56    1.32
   1 -12   1    4.78    0.90
  -1 -12  -1    6.46    1.24
   1 -12   1    3.93    1.28
  -1 -12  -1    8.09    1.50
   1 -12   1    5.28    1.34
   1 -12   2    3.92    0.88
  -1 -12  -2    2.56    1.17
   1 -12   2    0.21    1.27
   1 -12   2    0.49    1.25
  -1 -12  -2    5.11    1.50
   1 -12   3    2.57    0.92
  -1 -12  -3   -1.00    1.09
   1 -12   3   -0.69    1.32
  -1 -12  -3    2.38    1.55
   1 -12   3    3.23    1.29
  -1 -12  -4    0.51    1.07
   1 -12   4   -0.30    1.28
  -1 -12  -4    3.44    1.77
   1 -12   4   -1.75    1.22
   1 -12   4    0.88    0.94
   1 -12   4    0.58    0.98
   1 -12   5    0.74    1.02
  -1  12  -5   -0.42    1.15
  -1 -12  -5    1.30    1.04
   1 -12   5    0.04    1.30
   1 -12   5   -0.18    1.19
  -1 -12  -5    1.04    1.61
   1 -12   5    1.56    1.01
   1 -12   6   -0.45    1.05
  -1 -12  -6    1.19    1.57
   1 -12   6    2.51    1.16
  -1  12  -6   -2.40    1.15
   1 -12   6    0.39    1.31
  -1 -12  -6    0.66    1.02
   1 -12   6   -0.78    1.06
   1 -12   7    0.48    1.06
  -1 -12  -7    2.85    1.56
   1 -12   7    0.60    1.15
   1 -12   7    0.06    1.08
  -1  12  -7    0.52    1.11
   1 -12   7    0.88    1.33
  -1 -12  -7    0.12    0.95
   1 -12   8    0.34    1.10
   1 -12   8   -0.12    1.14
  -1 -12  -8   -0.93    1.52
  -1  12  -8    1.75    1.08
   1 -12   8    0.20    1.29
  -1 -12  -8   -0.32    0.91
   1 -12   9    3.34    1.19
  -1 -12  -9    0.81    1.60
   1 -12   9    2.97    1.34
   1 -12   9   -0.16    1.22
  -1  12  -9    0.79    1.05
  -2   0  25    0.34    1.52
  -2   0  25    0.20    1.44
  -2   0  24   12.93    1.81
  -2   0  24   13.16    1.58
  -2   0  23    1.65    1.45
  -2   0  23    0.17    1.07
  -2   0  23   -0.03    1.26
  -2   0  22   35.89    2.44
  -2   0  22   33.94    2.13
  -2   0  22   36.65    2.25
  -2   0  21    0.09    1.16
  -2   0  21   -1.11    1.03
  -2   0  21   -0.04    1.38
  -2   0  20    2.87    0.98
  -2   0  20    2.40    1.16
  -2   0  20    2.48    1.28
  -2   0  19   -0.48    0.92
  -2   0  19   -0.51    1.06
  -2   0  19    0.54    1.22
  -2   0  18    2.93    0.95
  -2   0  18    3.93    1.04
  -2   0  18    2.71    1.17
  -2   0  17   -0.71    1.11
  -2   0  17    0.31    0.93
  -2   0  16  166.17    7.85
  -2   0  15   -0.17    0.82
  -2   0  15    0.16    0.93
  -2   0  14    1.78    0.87
  -2   0  14    2.50    0.81
  -2   0  13    0.13    0.81
  -2   0  13   -0.41    0.77
  -2   0  12   32.55    1.82
  -2   0  12   31.99    1.78
  -2   0  12   32.46    1.92
  -2   0  11   -0.53    0.76
  -2   0  11   -0.49    0.95
  -2   0  11   -0.24    0.88
  -2   0  10 1261.85   56.16
  -2   0  10 1234.09   56.19
  -2   0  10 1212.11   56.14
  -2   0   9   -0.09    0.73
  -2   0   9   -0.36    0.92
  -2   0   9   -0.34    0.78
  -2   0   8  106.88    4.97
  -2   0   8  112.94    4.99
   2   0  -8  101.69    4.93
  -2   0   8  109.34    5.03
   2   0  -7   -0.10    0.45
  -2   0   7   -0.03    0.53
  -2   0   7   -0.07    0.65
   2   0  -7    0.30    0.58
  -2   0   7    0.03    0.52
  -2   0   6  290.73   13.56
  -2   0   6  297.15   13.53
   2   0  -6  292.96   13.53
  -2   0   6  302.20   13.54
   2   0  -6  298.45   13.52
   2   0  -6  296.03   13.55
   2   0  -5    0.41    0.56
   2   0  -5    0.68    0.44
  -2   0   5    0.71    0.49
   2   0  -5    0.22    0.48
  -2   0   5    0.23    0.51
  -2   0   5    0.41    0.58
   2   0  -4  615.66   28.12
  -2   0   4  634.93   28.14
   2   0  -4  621.36   28.12
   2   0  -4  603.16   28.13
  -2   0   3    0.30    0.26
  -2   0   3    0.44    0.41
   2   0  -3    0.30    0.40
  -2   0   2  931.86   39.61
   2   0  -2  830.25   39.60
  -2   0  -2   26.77    1.31
   2   0   2   28.31    1.32
  -2   0  -2   27.10    1.32
   2   0   3    0.40    0.47
  -2   0  -3    0.78    0.40
   2   0   3    0.26    0.41
   2   0   4  662.27   30.12
   2   0   5   -0.17    0.52
   2   0   6  105.51    4.89
   2   0   7    0.85    0.57
   2   0   7    0.47    0.62
   2   0   8   91.92    4.23
   2   0   8   86.03    4.20
   2   0   9    1.23    0.86
   2   0   9    0.83    0.88
   2   0  10  236.20   10.95
   2   0  10  239.86   10.99
   2   0  11    0.16    0.85
   2   0  11   -0.20    0.53
   2   0  11    0.30    0.81
   2   0  12    3.51    0.90
   2   0  12    4.50    0.85
   2   0  12    3.37    0.50
   2   0  13    0.77    0.80
   2   0  13   -0.41    0.85
   2   0  13   -0.12    0.55
   2   0  14    2.17    0.60
   2   0  14    2.63    0.91
   2   0  15    0.20    0.63
   2   0  15   -0.89    0.96
   2   0  16   18.79    1.53
   2   0  16   21.74    1.24
   2   0  17    0.11    1.00
   2   0  17   -0.83    0.94
   2   0  17    0.12    0.68
   2   0  18    7.59    1.31
   2   0  18    6.10    0.78
   2   0  18    5.00    1.21
   2   0  18    6.43    1.01
   2   0  18    4.51    1.08
   2   0  19    0.50    0.57
   2   0  19    1.87    1.03
   2   0  19    1.58    1.25
   2   0  19    0.07    1.01
   2   0  19   -0.09    0.69
   2   0  19    1.43    1.18
   2   0  20   45.87    2.54
   2   0  20   36.99    2.57
   2   0  20   38.55    2.41
   2   0  20   43.32    2.40
   2   0  20   45.51    2.12
   2   0  21    1.38    1.15
   2   0  21   -0.46    0.99
   2   0  21   -1.43    1.12
   2   0  21   -0.97    1.35
   2   0  22    0.06    1.16
   2   0  22   -1.09    1.05
   2   0  22    1.18    1.14
   2   0  22   -0.25    1.39
   2   0  23   -1.60    1.23
   2   0  23    0.31    1.44
   2   0  23   -0.32    1.05
   2   0  23   -0.70    1.16
   2   0  24   -1.15    1.25
   2   0  24    1.94    1.50
   2   0  24    0.69    1.35
   2   0  24    2.88    1.11
   2   0  24    1.82    1.22
  -2  -1  25    1.95    1.30
  -2   1  25    1.26    1.57
  -2  -1  25    0.81    1.20
  -2  -1  25   -0.10    1.58
  -2   1  24    2.02    1.62
  -2  -1  24    0.22    1.17
  -2  -1  24    0.14    1.20
  -2  -1  24    1.43    1.45
  -2  -1  23    1.67    1.42
  -2  -1  23    2.58    1.18
  -2   1  23    3.27    1.45
  -2  -1  23    1.92    1.24
  -2  -1  22   -0.04    1.34
  -2  -1  22   -0.09    1.09
  -2   1  22   -0.75    1.31
  -2  -1  22   -0.62    1.18
  -2  -1  21   23.94    1.99
  -2   1  21   28.01    1.75
  -2  -1  21   26.00    1.81
  -2  -1  21   26.52    1.86
  -2   1  21   28.43    1.96
  -2  -1  20    2.60    1.21
  -2   1  20    2.93    0.97
  -2   1  20    4.82    1.22
  -2  -1  20    3.56    1.11
  -2  -1  20    3.48    1.12
  -2  -1  19    6.02    1.26
  -2   1  19    4.29    1.31
  -2   1  19    5.27    1.16
  -2  -1  19    4.94    1.09
  -2  -1  19    4.43    1.09
  -2  -1  18   13.37    1.27
  -2   1  18   13.68    1.35
  -2  -1  18   11.60    1.40
  -2   1  18   13.87    1.48
  -2  -1  18   15.79    1.31
  -2  -1  17    7.97    0.99
  -2  -1  17   10.17    1.06
  -2  -1  17    8.51    1.26
  -2   1  17    7.14    1.30
  -2  -1  17    7.11    1.09
  -2   1  16   13.08    1.14
  -2   1  16   10.56    1.33
  -2  -1  16   16.44    1.33
  -2  -1  16   15.56    1.11
  -2  -1  16   11.63    1.16
  -2   1  15    3.25    0.81
  -2  -1  15    3.68    0.99
  -2  -1  15    2.40    0.78
  -2   1  15    1.47    1.02
  -2   1  14    4.92    0.77
  -2   1  14    2.98    0.88
  -2  -1  14    3.39    0.76
  -2   1  13  155.00    7.20
  -2  -1  13  160.37    7.26
  -2  -1  13  154.33    7.20
  -2  -1  13  152.20    7.27
  -2   1  13  154.25    7.24
  -2  -1  12    6.58    0.93
  -2  -1  12    6.49    0.79
  -2   1  12    6.60    0.80
  -2  -1  12    6.13    0.91
  -2  -1  12    7.08    1.04
  -2   1  12    7.70    1.13
  -2   1  12    8.27    0.92
  -2   1  11   23.72    1.37
  -2  -1  11   23.68    1.45
  -2   1  11   24.25    1.63
  -2  -1  11   22.41    1.38
  -2   1  11   24.88    1.45
  -2  -1  11   21.74    1.46
  -2  -1  10   72.14    3.35
  -2   1  10   69.30    3.28
  -2   1  10   67.93    3.43
   2  -1 -10   64.44    3.20
  -2  -1  10   68.00    3.30
  -2   1  10   72.74    3.33
  -2  -1  10   70.52    3.36
   2  -1  -9  262.24   13.42
   2  -1  -9  305.22   13.35
  -2  -1   9  295.90   13.41
  -2   1   9  290.51   13.39
  -2  -1   9  295.99   13.43
   2  -1  -9  296.24   13.47
  -2   1   9  295.22   13.47
  -2  -1   9  291.07   13.44
   2  -1  -8   10.48    0.85
   2  -1  -8   10.52    0.67
  -2  -1   8   10.55    0.81
  -2   1   8    9.07    0.77
  -2  -1   8   11.23    0.87
   2  -1  -8    9.94    0.97
  -2   1   8   11.97    1.05
  -2  -1   8    9.59    0.90
  -2   1   7  237.08   10.64
  -2  -1   7  229.63   10.68
   2  -1  -7  238.99   10.70
  -2   1   7  238.85   10.70
  -2  -1   7  236.12   10.66
   2  -1  -7  234.77   10.62
  -2  -1   7  222.38   10.68
   2  -1  -7  222.57   10.66
   2  -1  -6   31.20    1.55
  -2  -1   6   33.03    1.61
   2  -1  -6   31.65    1.66
  -2  -1   6   33.68    1.60
   2   1  -6   31.69    1.53
   2  -1  -6   30.03    1.60
  -2  -1   6   32.90    1.64
   2   1  -5  205.78   10.30
  -2  -1   5  236.02   10.32
   2   1  -5  233.70   10.33
  -2  -1   5  230.87   10.33
   2  -1  -5  216.36   10.28
   2   1  -5  229.16   10.29
   2  -1  -5  224.93   10.34
   2  -1  -5  226.91   10.31
  -2  -1   5  238.60   10.34
  -2  -1   4   13.99    0.93
   2   1  -4   13.94    0.90
   2   1  -4   15.87    0.94
  -2  -1   4   16.55    0.92
  -2  -1   4   14.65    0.92
   2   1  -4   16.04    0.83
   2   1  -4   15.59    0.93
   2   1  -3   35.69    1.76
  -2  -1   3   34.88    1.76
   2   1  -3   35.57    1.75
  -2  -1   3   34.70    1.76
  -2  -1   3   37.68    1.76
   2   1  -3   37.67    1.76
   2   1  -2 1196.09   56.14
  -2  -1   2 1195.96   56.14
   2   1  -2 1266.02   56.15
  -2  -1   2 1274.60   56.15
   2   1  -2 1262.22   56.15
   2   1  -1    0.40    0.26
   2   1  -1    0.15    0.31
  -2  -1   1    0.62    0.31
  -2  -1   1    0.42    0.24
   2   1  -1    0.74    0.23
  -2   1   0    0.30    0.28
   2  -1   0    0.22    0.28
  -2  -1   0    0.76    0.28
   2   1   0    0.81    0.29
   2  -1   1 1582.39   71.26
  -2   1  -1 1573.00   71.26
  -2   1  -1 1546.79   71.25
  -2  -1  -1 1547.07   71.27
   2  -1   1 1586.33   71.26
  -2   1  -1 1579.71   71.26
  -2   1  -2   19.70    0.96
   2  -1   2   17.51    0.97
   2  -1   2   17.97    0.96
   2   1   2   18.61    1.05
  -2  -1  -2   18.52    1.04
   2  -1   2   19.34    0.99
  -2  -1  -3    5.21    0.66
   2   1   3    5.59    0.66
  -2  -1  -3    4.72    0.57
  -2  -1  -3    5.68    0.63
   2   1   4   95.12    4.44
   2   1   4   92.33    4.44
   2   1   4   94.04    4.42
  -2  -1  -4   94.08    4.43
  -2  -1  -4  102.59    4.46
   2   1   5   23.37    1.25
  -2  -1  -5   20.32    1.23
   2   1   5   21.88    1.24
   2   1   5   24.76    1.23
  -2  -1  -5   20.95    1.22
  -2  -1  -6    5.04    0.67
   2   1   6    5.35    0.66
   2   1   6    3.56    0.70
   2   1   7   98.02    4.46
   2   1   7   90.84    4.45
   2   1   8    7.68    0.96
   2   1   8    7.48    1.01
   2   1   9  321.92   15.08
   2   1   9  331.93   15.22
   2   1  10  108.45    5.01
   2   1  10  102.94    4.90
   2   1  10  105.07    5.09
   2   1  11   43.66    2.30
   2   1  11   44.49    2.16
   2   1  11   46.37    2.42
   2   1  12   29.36    1.60
   2   1  12   26.45    1.40
   2   1  12   30.26    1.75
   2   1  12   35.18    1.85
   2   1  13    7.50    0.85
   2   1  13    6.13    0.54
   2  -1  13    4.56    0.70
   2   1  13    7.67    1.11
   2   1  14    5.76    0.88
   2   1  14    5.12    0.54
   2  -1  14    3.93    0.63
   2  -1  15    9.33    1.12
   2   1  15    7.80    1.05
   2   1  15   10.10    0.98
   2  -1  15    9.95    0.90
   2   1  15   10.37    1.17
   2  -1  16    7.14    0.88
   2   1  16    7.38    1.18
   2  -1  16    6.38    1.14
   2  -1  16    8.19    1.00
   2  -1  16    7.74    1.05
   2   1  17    0.74    1.15
   2  -1  17    1.69    1.02
   2   1  17    0.37    1.08
   2  -1  17    1.29    0.66
   2  -1  17    2.10    1.13
   2  -1  17    0.67    0.95
   2  -1  17    2.15    0.81
   2   1  18    2.49    1.22
   2  -1  18    3.29    0.69
   2   1  18    3.17    0.96
   2  -1  18    3.52    1.11
   2   1  18    3.07    1.13
   2  -1  18    3.48    1.19
   2  -1  18    0.69    0.98
   2  -1  18    4.12    0.85
   2   1  19    0.76    1.26
   2  -1  19    2.49    0.67
   2  -1  19    2.23    1.10
   2   1  19    2.20    0.99
   2   1  19    0.86    1.13
   2  -1  19    2.33    1.03
   2  -1  19    1.20    0.83
   2   1  19    1.30    0.90
   2  -1  19    2.34    1.16
   2  -1  19    0.65    1.04
   2  -1  20    8.28    1.43
   2   1  20    8.79    0.66
   2  -1  20   10.03    0.84
   2   1  20    9.12    1.17
   2  -1  20    8.23    1.25
   2   1  20    8.67    1.32
   2  -1  20    9.47    1.26
   2  -1  20    8.28    0.97
   2   1  20    7.90    1.07
   2  -1  20    8.27    1.16
   2   1  20    7.13    1.45
   2   1  21    5.68    1.48
   2  -1  21    6.90    1.27
   2   1  21    6.19    1.14
   2  -1  21    9.39    1.21
   2   1  21    7.50    1.08
   2   1  21   10.70    1.35
   2  -1  21    7.42    1.39
   2  -1  21    6.04    0.95
   2  -1  21    8.29    1.35
   2  -1  22    1.61    1.24
   2   1  22    2.23    1.27
   2   1  22    0.61    0.95
   2  -1  22    0.42    1.10
   2  -1  22    1.44    1.32
   2  -1  22   -0.78    1.17
   2   1  22    1.26    1.06
   2  -1  23    3.86    1.31
   2   1  23    7.10    1.38
   2  -1  23    7.48    1.25
   2   1  23    4.54    1.17
   2   1  23    5.74    1.45
   2  -1  23    6.49    1.25
   2   1  23    4.57    1.08
   2  -1  23    6.27    1.48
   2  -1  24   -0.86    1.27
   2  -1  24   -1.33    1.19
   2   1  24    0.70    1.31
   2   1  24   -0.72    1.16
   2   1  24    1.55    1.43
   2   1  24    0.05    1.02
   2  -1  24   -0.88    1.19
   2  -1  24   -3.21    1.52
  -2  -2  25   -0.37    1.21
  -2  -2  25   -0.98    1.24
  -2  -2  25    1.10    1.51
  -2  -2  25   -0.86    1.29
  -2   2  25   -1.20    1.45
  -2  -2  24    6.09    1.34
  -2  -2  24    4.92    1.51
  -2  -2  24    8.70    1.38
  -2   2  24    8.07    1.56
  -2  -2  23    0.03    1.16
  -2  -2  23    0.22    1.18
  -2   2  23    1.37    1.40
  -2  -2  23   -0.56    1.40
  -2  -2  22    5.13    1.26
  -2  -2  22    4.92    1.23
  -2   2  22    6.30    1.60
  -2  -2  22    4.72    1.46
  -2  -2  21   -1.36    1.15
  -2  -2  21    0.59    1.13
  -2   2  21    2.01    1.51
  -2  -2  21    1.59    1.33
  -2  -2  20    5.45    1.17
  -2  -2  20    5.74    1.18
  -2   2  20    7.20    1.46
  -2  -2  20    8.98    1.40
  -2  -2  19    6.43    1.15
  -2  -2  19    6.54    1.18
  -2  -2  19    7.87    1.31
  -2   2  19    7.70    1.35
  -2  -2  18   19.14    1.49
  -2  -2  18   21.43    1.64
  -2  -2  18   18.68    1.52
  -2   2  18   19.93    1.66
  -2   2  17    1.58    1.11
  -2  -2  17    1.20    0.98
  -2  -2  17    0.03    1.11
  -2  -2  17    0.23    0.95
  -2   2  16   24.22    1.65
  -2   2  16   23.17    1.44
  -2  -2  16   22.86    1.51
  -2  -2  16   24.81    1.66
  -2  -2  16   21.71    1.56
  -2  -2  16   24.86    1.51
  -2  -2  15    1.40    0.87
  -2   2  15    1.64    0.77
  -2   2  15    0.97    0.97
  -2  -2  15    0.63    0.85
  -2  -2  14    5.23    0.90
  -2   2  14    6.32    0.79
  -2  -2  13    0.72    0.76
  -2   2  13    1.51    0.66
  -2  -2  12    1.05    0.77
  -2   2  12    1.79    0.64
  -2   2  12    2.03    0.94
  -2  -2  12    1.28    0.78
  -2  -2  12    1.67    0.88
  -2   2  11   14.30    1.23
  -2  -2  11   15.77    1.11
  -2  -2  11   15.57    1.17
   2  -2 -11   16.03    1.27
   2  -2 -11   12.53    0.73
  -2  -2  11   14.68    1.09
   2  -2 -10  219.12    9.93
  -2  -2  10  220.46   10.05
  -2  -2  10  221.57   10.06
   2  -2 -10  217.66   10.01
  -2  -2  10  228.69   10.09
   2  -2 -10  215.53   10.11
  -2  -2  10  207.29    9.97
   2  -2  -9    6.27    0.56
  -2  -2   9    5.50    0.94
  -2  -2   9    5.88    0.98
   2  -2  -9    5.75    0.81
  -2  -2   9    5.60    0.91
   2  -2  -9    4.37    1.03
  -2  -2   8   49.65    2.29
  -2  -2   8   44.40    2.30
  -2  -2   8   46.07    2.33
   2  -2  -8   42.48    2.21
   2  -2  -8   41.85    2.37
  -2  -2   7   12.17    0.92
  -2  -2   7   12.32    0.93
  -2  -2   7   10.98    0.92
   2  -2  -7   12.00    1.05
   2  -2  -7   10.53    0.79
   2   2  -7   10.48    0.77
  -2  -2   6    6.05    0.75
   2  -2  -6    6.44    0.46
  -2   2   6    5.89    0.76
  -2  -2   6    6.12    0.70
  -2  -2   6    5.91    0.68
   2   2  -6    7.09    0.60
  -2   2   5   45.54    2.31
  -2  -2   5   45.30    2.28
  -2  -2   5   46.24    2.29
   2  -2  -5   47.64    2.17
   2   2  -5   48.36    2.25
  -2  -2   5   45.83    2.30
  -2   2   4  104.07    4.80
  -2  -2   4   95.33    4.79
   2   2  -4  107.59    4.79
  -2  -2   4  102.67    4.79
   2  -2  -4  105.20    4.73
   2   2  -4  103.68    4.77
  -2  -2   4  100.52    4.79
  -2   2   3    6.87    0.75
  -2  -2   3    6.81    0.65
   2   2  -3    7.83    0.65
  -2  -2   3    7.05    0.67
   2  -2  -3    6.24    0.56
   2   2  -3    8.06    0.63
  -2  -2   3    7.18    0.63
  -2   2   2  567.36   24.29
  -2  -2   2  511.65   24.29
   2   2  -2  527.20   24.28
  -2  -2   2  518.19   24.28
   2  -2  -2  549.94   24.27
  -2  -2   2  528.92   24.28
   2  -2  -1  111.63    4.57
   2   2  -1   99.15    4.55
   2  -2  -1  100.48    4.56
  -2  -2   1   91.65    4.54
  -2   2   1   98.24    4.56
  -2  -2   1   94.92    4.56
   2  -2   0   23.31    1.16
  -2  -2   0   21.08    1.09
  -2   2   0   23.88    1.10
  -2  -2   0   21.78    1.18
  -2   2  -1    0.91    0.51
  -2  -2  -1    1.41    0.44
  -2   2  -1    1.47    0.50
  -2  -2  -1    1.56    0.66
   2   2   2   14.56    0.92
  -2  -2  -2   11.05    0.89
  -2  -2  -2   11.72    0.69
  -2   2  -2   11.20    0.72
  -2   2  -2   12.60    0.77
   2  -2   2   14.08    0.80
  -2   2  -2   11.75    0.77
   2   2   3    7.68    0.80
  -2  -2  -3    7.16    0.50
  -2  -2  -3    6.36    0.77
   2  -2   3    9.41    0.65
  -2  -2  -3    7.86    0.75
  -2   2  -3    8.16    0.56
  -2   2  -3    8.75    0.60
   2  -2   3    8.38    0.60
  -2  -2  -4  872.20   39.40
   2   2   4  840.99   39.32
   2  -2   4  887.83   39.34
   2  -2   4  885.42   39.35
   2   2   4  898.82   39.40
   2   2   5  115.77    5.43
  -2  -2  -5  122.06    5.44
   2  -2   5  118.79    5.35
  -2  -2  -5  116.81    5.41
   2   2   5  118.57    5.43
   2   2   5  111.83    5.32
   2  -2   5  117.39    5.35
  -2  -2  -6  141.44    6.36
   2   2   6  138.90    6.37
   2  -2   6  132.32    6.26
  -2  -2  -6  139.12    6.35
   2   2   6  134.96    6.26
   2   2   6  142.02    6.37
   2   2   7    9.21    1.06
  -2  -2  -7    9.99    1.03
   2  -2   7    7.92    0.66
   2   2   7    9.65    0.68
   2   2   7   10.63    1.06
  -2  -2  -7    9.55    0.94
   2   2   8   58.34    2.94
   2   2   8   55.30    2.77
   2   2   8   59.81    2.95
  -2  -2  -8   61.23    2.93
   2   2   9   16.14    1.31
  -2  -2  -9   14.76    1.25
   2   2   9   14.93    0.98
   2   2  10   48.04    2.50
   2   2  10   45.70    2.32
  -2  -2 -10   48.56    2.50
   2   2  11   -0.28    0.95
  -2  -2 -11    1.14    0.92
   2   2  11    0.05    0.62
   2   2  12  222.08   10.29
   2   2  12  226.44   10.39
   2   2  13   24.45    1.43
   2   2  14    5.90    0.86
   2  -2  14    5.84    0.82
   2   2  14    5.85    0.79
   2   2  15   16.01    1.09
   2  -2  15   16.13    1.05
   2   2  15   13.06    1.16
   2  -2  15   12.64    0.98
   2   2  16    2.44    1.13
   2  -2  16    3.54    0.75
   2  -2  16    3.02    0.96
   2   2  16    2.01    0.84
   2  -2  16    3.36    0.84
   2   2  16    2.70    0.93
   2  -2  16    1.30    0.99
   2  -2  17   -0.11    1.03
   2   2  17    0.54    1.14
   2  -2  17   -0.57    1.10
   2   2  17    0.81    0.86
   2  -2  17    0.66    0.99
   2  -2  17   -0.06    0.90
   2  -2  17    0.16    0.74
   2   2  18   58.04    3.18
   2  -2  18   57.90    3.12
   2  -2  18   62.06    2.93
   2  -2  18   61.50    3.12
   2  -2  18   54.73    3.17
   2  -2  19    1.34    1.22
   2  -2  19   -0.24    1.10
   2   2  19    1.38    1.25
   2  -2  19    2.08    0.77
   2   2  19    0.71    0.92
   2   2  19    1.21    1.23
   2  -2  19    2.79    1.09
   2  -2  19    1.71    0.93
   2  -2  20    0.99    1.28
   2  -2  20    2.20    1.17
   2  -2  20    1.30    0.99
   2   2  20    2.21    1.29
   2   2  20    1.55    0.98
   2  -2  20    1.15    0.75
   2   2  20    1.36    1.31
   2  -2  20    2.08    1.14
   2   2  20    1.63    0.86
   2  -2  21   -1.21    1.16
   2  -2  21    0.15    1.02
   2   2  21    1.06    1.28
   2   2  21    3.21    1.32
   2  -2  21   -1.49    1.37
   2  -2  21    0.15    1.13
   2   2  21   -0.94    0.88
   2  -2  22    5.35    1.32
   2  -2  22    8.16    1.23
   2   2  22    6.78    1.43
   2   2  22    7.97    1.52
   2   2  22    7.25    1.02
   2  -2  22    8.26    1.30
   2  -2  22    6.78    1.52
   2  -2  22    4.54    0.91
   2  -2  23   -0.40    1.25
   2   2  23   -1.07    1.41
   2  -2  23    0.03    1.27
   2   2  23   -0.34    1.39
   2  -2  23   -0.66    1.42
   2   2  23    0.25    0.91
   2  -2  23    0.31    1.22
   2  -2  24    3.44    1.35
   2   2  24    3.81    1.50
   2   2  24    2.76    0.99
   2  -2  24    1.72    1.29
   2   2  24    2.10    1.38
   2  -2  24    2.75    1.23
   2  -2  24    4.22    1.41
  -2   3  24    0.04    1.42
  -2  -3  24    0.19    1.22
  -2  -3  24    1.01    1.28
  -2  -3  24    0.75    1.51
  -2   3  23    2.70    1.41
  -2  -3  23   -0.44    1.43
  -2  -3  23   -0.11    1.21
  -2  -3  23    3.43    1.28
  -2   3  22   -0.86    1.35
  -2  -3  22   -1.04    1.35
  -2  -3  22    0.27    1.17
  -2  -3  22   -0.39    0.99
  -2  -3  22    1.58    1.21
  -2   3  21    6.62    1.44
  -2  -3  21    4.20    1.39
  -2  -3  21    6.89    1.23
  -2  -3  21    4.19    1.05
  -2  -3  21    6.79    1.32
  -2   3  20    0.36    1.33
  -2  -3  20    0.56    1.26
  -2  -3  20    1.97    1.08
  -2  -3  20    1.05    0.95
  -2  -3  20    0.87    1.16
  -2   3  19    7.85    1.42
  -2  -3  19    5.21    1.25
  -2  -3  19    5.02    1.12
  -2  -3  19    4.78    0.99
  -2  -3  19    4.73    1.18
  -2  -3  18   17.38    1.39
  -2   3  18   19.86    1.71
  -2  -3  18   14.92    1.47
  -2  -3  18   12.59    1.29
  -2   3  17    3.54    1.37
  -2  -3  17    3.15    1.02
  -2  -3  17    1.16    1.04
   2  -3 -16   16.33    1.54
  -2   3  16   23.89    1.92
  -2  -3  16   18.27    1.44
  -2  -3  16   17.47    1.39
  -2   3  15    1.10    1.29
  -2  -3  15    0.37    0.96
  -2  -3  15    1.22    0.91
   2  -3 -15   -0.06    1.05
  -2   3  14    8.51    1.20
   2  -3 -14    6.46    1.13
  -2  -3  14    6.06    0.96
  -2  -3  14    8.13    1.01
  -2  -3  13  106.17    5.07
  -2  -3  12    3.91    0.87
   2  -3 -12    3.03    0.33
  -2   3  11    2.00    1.09
  -2  -3  11    1.87    0.83
  -2  -3  11    2.55    0.85
   2  -3 -11    2.79    0.37
   2  -3 -11    1.80    0.64
  -2  -3  11    2.54    0.89
  -2  -3  10   86.96    3.99
   2  -3 -10   88.09    3.86
  -2   3  10   93.20    4.10
   2  -3 -10   81.58    4.04
  -2  -3  10   86.59    3.98
  -2  -3  10   83.70    3.95
  -2   3  10   74.24    3.77
   2  -3  -9   38.72    1.93
  -2  -3   9   38.71    2.11
  -2   3   9   44.31    2.32
  -2   3   9   34.83    1.84
  -2  -3   9   41.35    2.08
   2  -3  -9   40.78    2.20
  -2  -3   9   39.50    2.07
  -2   3   8    1.94    1.38
   2  -3  -8    1.68    0.64
  -2  -3   8    1.43    0.91
  -2  -3   8    1.26    0.83
  -2  -3   8    1.24    0.91
  -2   3   8    0.55    0.52
   2   3  -7    7.25    0.85
  -2   3   7    6.19    0.64
  -2  -3   7    6.27    0.96
  -2   3   7    8.66    1.21
   2   3  -7    6.37    0.48
  -2  -3   7    5.72    0.93
  -2  -3   7    5.01    0.72
  -2  -3   6   11.36    0.95
  -2   3   6   11.04    1.08
  -2   3   6   10.42    0.73
  -2  -3   6   10.39    0.92
   2   3  -6   11.36    0.89
  -2  -3   6    8.36    0.88
  -2  -3   5    1.10    0.67
  -2   3   5    1.66    0.81
   2   3  -5    0.77    0.61
  -2   3   5    1.37    0.48
  -2  -3   5    1.86    0.67
  -2  -3   5    1.38    0.67
  -2   3   4   71.90    3.52
  -2  -3   4   78.48    3.57
  -2   3   4   77.93    3.60
  -2  -3   4   75.94    3.56
   2  -3  -4   76.74    3.59
   2  -3  -4   75.05    3.52
   2   3  -4   75.84    3.57
  -2  -3   4   73.77    3.57
  -2  -3   3   22.89    1.33
  -2   3   3   24.93    1.41
   2  -3  -3   27.79    1.41
   2   3  -3   24.99    1.34
  -2  -3   3   26.87    1.35
   2  -3  -3   25.22    1.31
   2   3  -3   25.21    1.37
  -2  -3   3   25.75    1.37
  -2  -3   2   63.45    3.06
  -2   3   2   62.67    3.11
   2  -3  -2   79.20    3.15
  -2  -3   2   60.49    3.07
   2   3  -2   66.66    3.07
   2   3  -2   67.91    3.10
   2  -3  -2   65.34    3.08
  -2   3   2   66.09    3.06
  -2  -3   2   59.50    3.09
   2  -3  -1  442.53   19.94
  -2   3   1  454.73   19.91
  -2  -3   1  424.91   19.92
   2   3  -1  444.87   19.92
  -2  -3   1  420.39   19.91
   2  -3  -1  446.47   19.93
  -2  -3   1  429.31   19.93
   2  -3   0   20.62    1.11
   2   3   0   20.73    1.01
  -2  -3   0   18.13    0.97
   2  -3   0   20.30    1.07
  -2  -3   0   18.09    1.06
  -2   3   0   17.78    1.00
  -2  -3  -1  713.28   31.13
   2  -3   1  683.31   31.07
  -2  -3  -1  620.41   31.09
   2   3   1  695.26   31.08
   2  -3   1  693.86   31.13
  -2  -3  -1  689.47   31.06
  -2   3  -1  698.89   31.09
  -2  -3  -2    3.04    0.72
  -2  -3  -2    2.97    0.44
  -2   3  -2    2.94    0.47
   2  -3   2    3.86    0.63
   2  -3   3   16.70    1.00
  -2  -3  -3   16.10    1.13
  -2  -3  -3   15.41    0.88
  -2   3  -3   14.56    0.86
   2  -3   3   17.71    0.96
  -2  -3  -3   17.21    1.10
   2   3   3   18.67    1.12
  -2   3  -3   15.32    0.94
  -2   3  -4   73.77    3.53
   2  -3   4   73.46    3.58
  -2  -3  -4   77.12    3.49
  -2  -3  -4   77.04    3.65
   2  -3   4   76.59    3.55
   2   3   4   73.33    3.62
  -2  -3  -5   15.61    1.22
   2   3   5   15.07    1.22
  -2  -3  -5   16.82    0.87
  -2   3  -5   17.31    0.98
   2   3   6   15.31    1.34
   2  -3   6   18.42    1.01
  -2  -3  -6   19.50    1.39
   2   3   7  153.95    6.73
  -2  -3  -7  143.86    6.72
   2  -3   7  135.81    6.55
  -2  -3  -7  150.70    6.70
   2   3   7  141.75    6.71
   2   3   8   10.74    1.27
   2   3   8   12.60    1.23
  -2  -3  -8    9.46    1.22
  -2  -3  -8   10.50    1.19
   2  -3   8   12.62    0.84
   2  -3   9  118.18    5.38
   2   3   9  116.13    5.49
   2  -3   9  112.71    5.29
  -2  -3  -9  111.43    5.45
   2   3   9  117.92    5.48
   2   3  10   12.41    1.18
   2  -3  10   10.93    0.73
   2   3  10   10.66    1.19
   2  -3  10   12.00    0.96
   2   3  10   11.58    0.81
  -2  -3 -10   10.47    1.14
   2  -3  11   10.18    0.87
   2   3  11   10.79    0.78
   2   3  11    9.39    1.17
   2  -3  11    8.99    0.66
   2   3  12    4.78    0.70
   2  -3  12    4.96    0.75
   2  -3  12    5.37    0.51
   2   3  13    5.18    1.04
   2  -3  13    6.00    0.81
   2   3  13    5.39    0.78
   2   3  13    5.43    0.66
   2  -3  13    5.32    0.55
   2   3  14   55.19    2.78
   2   3  14   52.40    2.93
   2  -3  14   57.03    2.78
  -2  -3 -14   52.76    2.93
   2   3  14   58.55    2.96
   2  -3  14   53.21    2.64
   2   3  14   62.24    2.74
   2   3  15    7.75    1.23
   2  -3  15    4.29    0.83
   2   3  15    5.87    1.20
   2  -3  15    4.47    0.56
   2   3  15    5.30    0.77
   2  -3  16   -1.75    1.03
   2   3  16    0.28    1.15
   2  -3  16   -1.07    0.78
   2   3  16    1.37    1.12
   2  -3  16    0.61    0.48
   2  -3  16   -0.28    0.95
   2   3  16    0.24    0.73
   2  -3  17    3.41    1.07
   2   3  17    2.89    1.27
   2  -3  17    2.20    0.86
   2   3  17    3.44    1.23
   2  -3  17    3.43    1.00
   2  -3  17    3.21    0.52
   2   3  17    3.07    0.81
   2  -3  18    1.98    1.08
   2   3  18    3.79    1.29
   2  -3  18    4.63    0.89
   2   3  18    4.83    1.34
   2  -3  18    2.89    1.07
   2   3  18    4.63    0.87
   2  -3  19    4.79    1.19
   2   3  19    4.76    1.34
   2   3  19    2.67    1.36
   2  -3  19    5.06    1.18
   2  -3  19    3.00    0.93
   2  -3  20    3.99    0.93
   2   3  20    3.68    1.36
   2  -3  20    3.06    1.18
   2   3  20    2.72    1.33
   2  -3  20    3.54    1.17
   2  -3  20    1.18    1.30
   2  -3  21   15.70    1.57
   2   3  21   20.14    1.74
   2  -3  21   16.41    1.32
   2   3  21   18.35    1.78
   2  -3  21   17.91    1.55
   2  -3  21   13.39    1.26
   2  -3  21   16.72    1.70
   2  -3  22    0.04    1.21
   2  -3  22    2.72    1.01
   2   3  22    3.28    1.41
   2   3  22    2.43    1.47
   2  -3  22    2.17    1.24
   2  -3  22    2.00    0.90
   2  -3  22    1.92    1.38
   2  -3  23   11.05    1.52
   2  -3  23   11.98    1.33
   2   3  23   13.42    1.72
   2   3  23   13.61    1.82
   2  -3  23   15.28    1.54
   2  -3  23   12.11    1.19
   2  -3  23   13.49    1.69
   2  -3  24    0.08    1.28
   2   3  24   -0.30    1.52
   2  -3  24   -0.92    1.19
   2   3  24    3.23    1.57
   2  -3  24   -0.73    1.31
   2  -3  24    0.67    1.49
  -2  -4  24    4.46    1.44
  -2   4  24    2.80    1.58
  -2   4  24    1.40    1.57
  -2  -4  24    2.56    1.31
  -2  -4  24    0.48    1.50
  -2  -4  24    3.92    1.17
  -2   4  23    0.76    1.50
  -2  -4  23   -0.54    1.10
  -2  -4  23    3.37    1.25
  -2  -4  23    0.41    1.38
  -2  -4  23    2.64    1.50
  -2   4  22    7.93    1.60
  -2  -4  22    6.48    1.20
  -2  -4  22    6.90    1.36
  -2  -4  22    8.31    1.45
  -2  -4  22    7.31    1.55
  -2   4  21    1.95    1.44
  -2  -4  21    1.04    1.11
  -2  -4  21    2.04    1.21
  -2  -4  21    1.42    1.26
  -2  -4  21    0.65    1.34
  -2  -4  20    2.36    1.21
  -2  -4  20    2.30    1.13
  -2  -4  20    2.54    1.25
  -2   4  20    3.94    1.40
  -2  -4  19    1.09    1.15
  -2  -4  19    1.75    1.04
  -2  -4  19    1.44    1.17
  -2   4  19   -1.88    1.37
  -2   4  18   -0.24    1.27
  -2  -4  18    2.35    1.04
  -2  -4  18    1.39    1.11
  -2  -4  18   -0.35    1.14
   2  -4 -18   -0.68    1.30
  -2   4  17   12.57    1.47
  -2  -4  17   10.16    1.23
  -2  -4  17   12.81    1.32
  -2  -4  17   11.45    1.37
   2  -4 -17   12.44    1.47
  -2   4  16    5.34    1.27
  -2  -4  16    6.72    1.09
  -2  -4  16    8.51    1.16
  -2  -4  16    6.20    1.19
   2  -4 -16    8.63    1.36
  -2   4  15    5.25    1.16
  -2  -4  15    2.89    0.99
  -2  -4  15    2.61    1.05
  -2  -4  15    3.19    1.01
   2  -4 -15    4.28    1.21
   2  -4 -14   33.61    2.11
  -2   4  14   36.86    2.12
  -2  -4  14   36.48    2.04
  -2  -4  14   32.22    1.99
  -2   4  13    6.94    1.10
  -2  -4  13    4.92    0.95
   2  -4 -13    7.70    1.14
  -2  -4  13    7.05    0.99
   2  -4 -12    1.24    0.30
  -2   4  11   26.11    1.42
   2  -4 -11   30.88    1.48
  -2  -4  10  281.47   13.12
   2  -4 -10  302.06   13.05
  -2   4  10  273.92   13.03
  -2   4   9    3.86    0.59
   2  -4  -9    3.52    0.59
  -2  -4   9    4.58    0.93
  -2   4   9    3.54    1.06
  -2  -4   9    5.39    0.96
  -2  -4   9    3.31    0.71
   2   4  -9    3.15    0.43
  -2   4   8  118.72    4.96
  -2  -4   8  115.91    4.90
  -2  -4   8  111.02    4.90
  -2   4   8  109.28    4.76
  -2  -4   8  100.47    4.84
  -2  -4   7    6.70    0.99
  -2   4   7    5.42    1.14
  -2  -4   7    7.02    0.99
  -2  -4   7    4.96    0.96
   2   4  -7    6.58    0.95
  -2   4   7    7.65    0.75
  -2   4   6   47.36    2.56
  -2   4   6   47.08    2.34
  -2  -4   6   49.55    2.45
   2   4  -6   45.12    2.44
  -2  -4   6   48.16    2.47
  -2   4   5   40.40    2.07
  -2   4   5   41.19    2.25
   2  -4  -5   40.39    2.21
  -2  -4   5   42.55    2.16
   2   4  -5   40.31    2.16
  -2  -4   5   40.46    2.14
  -2   4   4   70.94    3.48
  -2   4   4   74.66    3.58
   2  -4  -4   81.04    3.59
  -2  -4   4   69.09    3.53
  -2   4   4   75.71    3.52
   2   4  -4   72.61    3.55
  -2  -4   4   69.35    3.51
  -2  -4   3    3.04    0.39
   2  -4  -3    5.42    1.15
   2   4  -3    3.80    0.85
  -2   4   3    2.95    0.71
  -2   4   3    3.26    0.80
   2  -4  -3    4.83    0.75
  -2  -4   3    3.60    0.75
   2   4  -2   13.69    1.01
   2  -4  -2   14.21    0.97
   2  -4  -2   15.05    1.02
  -2  -4   2    9.58    0.89
  -2   4   2   11.23    0.93
   2   4  -1   22.26    1.35
   2  -4  -1   25.50    1.32
   2  -4  -1   23.16    1.33
  -2  -4   1   18.94    1.23
  -2   4   1   22.71    1.25
  -2  -4   0   16.07    1.05
   2  -4   0   13.36    1.03
   2   4   0   14.22    1.06
   2  -4   0   12.79    0.99
   2  -4   1   39.59    1.96
   2   4   1   35.15    1.80
   2  -4   1   40.22    1.81
  -2  -4  -1   36.25    1.97
  -2  -4  -1   33.58    1.87
  -2   4  -1   38.32    1.83
   2  -4   2   30.53    1.57
  -2  -4  -2   25.06    1.58
   2  -4   2   27.64    1.34
  -2  -4  -2   25.91    1.29
   2   4   2   26.12    1.34
  -2   4  -2   28.55    1.40
  -2  -4  -2   26.90    1.44
   2  -4   3    1.10    0.84
   2   4   3    0.77    0.38
  -2  -4  -3    0.59    0.89
  -2  -4  -3    2.20    1.04
  -2  -4  -3    0.44    0.54
   2   4   3    0.66    1.02
  -2   4  -4   89.24    4.36
   2  -4   4   95.27    4.43
   2   4   4   97.90    4.49
  -2  -4  -4   94.98    4.50
  -2  -4  -4   96.32    4.45
  -2   4  -4   89.81    4.29
   2   4   4   93.40    4.26
  -2  -4  -4   95.52    4.32
   2  -4   4   90.13    4.35
   2  -4   5    8.23    1.01
   2   4   5    8.31    1.21
  -2  -4  -5    7.25    1.21
   2  -4   5    7.98    0.90
  -2   4  -5    5.56    0.80
  -2  -4  -5    9.19    0.69
  -2   4  -6    2.24    0.66
  -2  -4  -6    1.52    1.06
   2  -4   6    2.44    0.90
   2   4   6    3.48    1.10
   2  -4   6    2.13    0.79
  -2  -4  -6    1.75    0.49
   2   4   7    5.36    1.11
  -2  -4  -7    4.08    0.47
   2  -4   7    3.95    0.89
  -2  -4  -7    6.73    1.37
   2  -4   8    1.49    0.83
   2   4   8    2.03    1.01
  -2  -4  -8    1.05    1.02
   2   4   9    0.94    0.95
   2  -4   9    1.76    0.52
  -2  -4  -9    3.31    0.98
   2  -4   9    2.33    0.80
   2  -4  10   34.78    1.90
   2  -4  10   39.97    2.06
   2   4  10   40.36    1.83
   2   4  11    6.49    0.55
   2  -4  11    7.83    0.89
   2  -4  11    6.65    0.69
   2   4  12   56.41    2.52
   2   4  12   53.79    2.81
   2  -4  12   45.82    2.57
   2  -4  12   56.73    2.71
   2   4  13   14.50    1.40
   2   4  13   14.22    0.88
   2   4  13   13.09    1.37
  -2  -4 -13   13.77    1.32
   2  -4  13   14.11    1.14
   2   4  14   10.97    1.36
   2   4  14   12.52    0.85
   2   4  14   10.45    1.41
  -2  -4 -14   12.44    1.34
   2  -4  15    2.46    0.91
   2   4  15    1.25    1.23
   2   4  15    1.95    0.62
   2   4  15    3.87    1.21
  -2  -4 -15    2.93    1.19
   2  -4  15    3.30    1.07
   2  -4  16    3.67    0.94
   2   4  16    4.21    1.32
   2   4  16    3.68    0.68
   2   4  16    4.53    1.28
  -2  -4 -16    3.18    1.24
   2  -4  16    4.68    1.09
   2   4  17   -0.36    0.68
   2   4  17    0.85    1.31
   2  -4  17    1.01    1.13
   2   4  17    1.03    1.29
   2  -4  17    0.09    1.09
   2  -4  17   -0.26    0.71
   2   4  18   48.98    2.79
   2   4  18   47.23    2.36
   2  -4  18   49.60    2.67
   2   4  18   48.80    2.78
   2  -4  18   46.07    2.67
   2  -4  18   42.03    2.51
   2   4  19    4.95    0.82
   2   4  19    4.73    1.45
   2  -4  19    5.55    1.29
   2   4  19    6.11    1.43
   2  -4  19    7.06    1.26
   2  -4  19    4.82    1.09
   2   4  20   15.37    1.74
   2  -4  20   16.67    1.50
   2  -4  20   13.50    1.34
   2  -4  20   12.43    1.55
   2   4  20   16.79    1.72
   2  -4  21   -1.51    1.24
   2   4  21   -0.53    1.40
   2   4  21    0.42    1.42
   2  -4  21   -0.07    1.12
   2  -4  21    0.53    1.01
   2  -4  21   -0.79    0.75
   2  -4  22    1.34    1.28
   2   4  22    2.47    1.50
   2   4  22    0.13    1.50
   2  -4  22   -0.76    1.24
   2  -4  22    0.81    0.91
   2  -4  22    2.02    1.05
   2  -4  22    1.55    1.43
   2  -4  23    0.84    1.27
   2   4  23    3.70    1.56
   2   4  23    0.23    1.56
   2  -4  23    0.04    1.21
   2  -4  23    0.83    1.01
   2  -4  23    0.93    1.45
  -2  -5  23    4.23    1.45
  -2   5  23    5.86    1.67
  -2   5  23    4.88    1.63
  -2  -5  23    5.13    1.47
  -2  -5  23    5.52    1.27
  -2  -5  23    2.40    1.56
  -2   5  22   -0.59    1.50
  -2   5  22   -0.94    1.54
  -2  -5  22    1.96    1.30
  -2  -5  22   -0.67    1.19
  -2  -5  22    1.34    1.38
  -2   5  21    5.82    1.53
  -2   5  21    6.86    1.55
  -2  -5  21    4.62    1.34
  -2  -5  21    2.53    1.19
  -2  -5  21    4.23    1.34
  -2  -5  20    9.01    1.45
  -2   5  20    8.63    1.59
  -2   5  20    6.74    1.55
  -2  -5  20    7.90    1.37
  -2  -5  20    6.17    1.27
   2  -5 -20    8.19    1.53
  -2   5  19   12.92    1.66
  -2  -5  19   11.27    1.52
  -2  -5  19   13.88    1.50
  -2  -5  19   13.25    1.41
   2  -5 -19   15.81    1.68
  -2   5  18    7.69    1.50
  -2  -5  18    6.87    1.31
  -2  -5  18    8.49    1.31
  -2  -5  18    8.38    1.23
   2  -5 -18    7.53    1.49
  -2   5  17    6.79    1.43
  -2  -5  17    5.69    1.20
  -2  -5  17    3.92    1.20
  -2  -5  17    2.86    1.17
   2  -5 -17    3.47    1.33
  -2   5  16    1.80    1.23
  -2  -5  16    1.55    1.15
  -2  -5  16    0.58    1.08
   2  -5 -16    0.52    1.29
  -2  -5  16    0.42    1.09
  -2  -5  15    2.32    1.03
  -2   5  15    2.05    1.24
  -2  -5  15    0.49    1.08
  -2  -5  15   -0.34    1.16
   2  -5 -15    1.73    1.18
  -2  -5  14   34.87    2.02
  -2  -5  14   32.07    2.04
   2  -5 -14   34.52    2.16
  -2   5  14   35.71    2.19
  -2  -5  14   32.43    2.06
  -2  -5  13   35.74    2.13
   2  -5 -13   36.12    2.29
  -2  -5  13   35.34    2.15
  -2   5  13   40.38    2.28
  -2  -5  13   41.32    2.18
  -2  -5  12    7.70    0.54
  -2  -5  12   12.46    1.09
  -2  -5  12    9.75    1.06
   2  -5 -12   11.73    1.34
  -2  -5  12   11.89    1.10
   2  -5 -12    9.73    0.78
  -2   5  12   13.23    1.26
  -2  -5  11   10.67    1.06
  -2   5  11   10.99    1.18
   2  -5 -11   11.23    0.79
  -2   5  11    9.42    0.81
   2  -5 -10    1.90    0.53
  -2   5  10    1.50    0.61
   2   5 -10    1.38    0.43
   2   5  -9    5.88    0.60
   2  -5  -9    8.62    0.64
  -2   5   9    7.88    0.75
  -2  -5   8   18.56    1.27
  -2   5   8   17.75    1.30
  -2   5   8   15.27    1.07
  -2  -5   8   17.11    1.26
  -2   5   7  150.93    6.87
  -2   5   7  147.67    6.81
  -2  -5   7  148.06    6.80
  -2   5   7  140.23    6.72
   2   5  -7  141.70    6.78
  -2  -5   7  145.49    6.81
  -2   5   6   24.44    1.58
   2  -5  -6   20.42    1.51
  -2   5   6   24.65    1.48
  -2  -5   6   24.26    1.45
  -2  -5   6   21.80    1.45
  -2   5   6   21.90    1.33
   2   5  -6   19.60    1.41
   2   5  -5  180.61    8.33
  -2   5   5  190.64    8.29
  -2   5   5  198.36    8.33
   2  -5  -5  192.46    8.37
  -2  -5   5  183.18    8.31
  -2  -5   5  160.88    8.19
  -2  -5   5  186.72    8.34
   2  -5  -4   -1.41    1.09
  -2  -5   4   -0.50    0.44
  -2   5   4    0.92    0.86
  -2  -5   4   -0.86    0.81
  -2   5   4    0.76    0.83
   2   5  -4    0.37    0.95
  -2   5   3    0.32    0.87
  -2  -5   3   -0.33    0.82
  -2   5   3    0.63    0.82
   2   5  -3   -0.78    0.95
   2  -5  -3   -0.24    1.01
  -2   5   2   73.95    3.47
   2  -5  -2   73.66    3.49
   2   5  -2   71.82    3.52
  -2  -5   2   68.60    3.44
   2  -5  -2   70.34    3.50
  -2  -5   1   76.68    3.70
   2  -5  -1   79.02    3.71
   2   5  -1   76.25    3.73
  -2  -5   1   73.41    3.63
   2  -5  -1   77.23    3.72
   2   5   0   27.26    1.67
   2  -5   0   26.98    1.65
   2  -5   0   27.07    1.64
  -2  -5   0   28.00    1.65
  -2   5  -1  286.91   12.95
  -2  -5  -1  293.22   13.04
   2  -5   1  277.20   12.95
   2   5   1  276.11   13.03
   2  -5   1  287.85   13.04
  -2  -5  -2   27.11    1.42
  -2   5  -2   32.09    1.52
  -2  -5  -2   29.11    1.71
   2  -5   2   31.54    1.50
   2   5   2   26.85    1.71
   2  -5   2   27.92    1.73
  -2  -5  -2   27.36    1.58
  -2  -5  -3   91.73    4.10
  -2  -5  -3   86.52    4.37
  -2  -5  -3   91.78    4.32
   2   5   3   85.80    4.28
   2  -5   3   88.89    4.32
   2  -5   3   89.66    4.16
  -2  -5  -3   84.09    4.21
  -2  -5  -4   37.93    2.19
  -2  -5  -4   35.21    1.88
  -2  -5  -4   38.52    2.10
  -2   5  -4   38.16    1.84
   2  -5   4   42.69    2.11
   2   5   4   40.66    2.16
   2   5   5   10.65    1.18
  -2  -5  -5    8.17    1.19
  -2   5  -5   10.76    0.90
  -2  -5  -5    9.00    0.74
   2  -5   5    9.21    1.07
  -2   5  -5   10.42    0.64
   2  -5   5   10.69    0.89
   2   5   6    3.23    1.04
  -2  -5  -6    0.61    1.00
  -2   5  -6    1.45    0.67
   2  -5   6    1.01    0.89
   2  -5   6    2.80    0.73
  -2  -5  -6    1.45    0.55
   2  -5   7   54.52    2.62
   2   5   7   52.25    2.77
   2  -5   7   54.07    2.71
  -2   5  -7   49.05    2.57
  -2  -5  -7   54.17    2.51
   2  -5   8    1.93    0.76
   2  -5   8    3.15    0.88
  -2   5  -8    1.25    0.62
  -2  -5  -8    1.30    0.43
   2  -5   9   87.81    4.20
  -2  -5 -10    3.07    0.98
   2   5  11   30.09    1.88
  -2  -5 -11   29.10    1.88
   2   5  12    9.31    1.22
   2  -5  12    8.29    0.74
  -2  -5 -12    9.24    1.23
   2  -5  13   20.36    1.45
  -2  -5 -13   18.68    1.55
   2  -5  13   17.62    1.12
   2   5  13   20.38    1.59
   2  -5  14   28.75    1.76
  -2  -5 -14   27.45    1.86
   2  -5  14   22.64    1.43
   2   5  14   31.03    1.89
   2   5  15    5.76    1.25
  -2  -5 -15    3.89    1.28
   2   5  15    3.56    0.75
   2  -5  15    1.44    1.02
   2  -5  15    3.30    1.14
   2  -5  15    4.55    0.75
   2  -5  16    0.07    0.72
   2   5  16   -0.03    1.26
   2   5  16    0.20    0.68
  -2  -5 -16    0.96    1.19
   2  -5  16    0.96    0.99
   2  -5  16    2.40    1.15
   2  -5  16    0.81    0.87
   2  -5  17    3.69    0.93
   2  -5  17    3.85    1.22
   2   5  17    6.82    1.38
  -2  -5 -17    4.24    1.33
   2   5  17    2.63    0.67
   2  -5  17    2.49    0.92
   2  -5  17    4.23    1.18
   2  -5  17    2.93    0.78
   2   5  18   -0.06    0.61
   2  -5  18    0.25    1.19
   2   5  18    1.24    1.35
   2  -5  18    0.71    0.76
   2  -5  18    1.91    0.97
   2  -5  18    0.85    1.22
  -2  -5 -18   -1.66    1.34
   2  -5  18    1.62    0.89
   2   5  19    0.24    1.39
   2  -5  19    0.44    1.24
   2  -5  19    0.81    0.87
   2  -5  19    0.04    1.22
   2  -5  19   -0.20    1.11
   2  -5  20   -0.62    1.10
   2  -5  20    0.59    1.27
   2   5  20    1.00    1.43
   2  -5  20   -0.29    1.22
   2  -5  20    0.80    0.86
   2  -5  21    9.02    1.49
   2  -5  21    7.10    1.39
   2   5  21    7.29    1.55
   2  -5  21    7.18    1.23
   2  -5  21    4.87    0.95
   2   5  22    2.31    1.54
   2  -5  22   -0.33    1.29
   2  -5  22    1.25    1.16
   2  -5  22    2.04    1.39
  -2   6  22    0.34    1.61
  -2   6  22    4.57    1.64
  -2  -6  22    4.62    1.46
  -2  -6  22    3.04    1.32
  -2  -6  22    5.84    1.53
  -2  -6  21    1.34    1.40
  -2   6  21   -1.97    1.55
  -2   6  21    3.13    1.58
  -2  -6  21    1.16    1.39
  -2  -6  21    1.85    1.29
   2  -6 -21    1.13    1.55
  -2  -6  20    1.92    1.34
  -2   6  20    0.58    1.53
  -2   6  20   -0.21    1.49
  -2  -6  20   -0.65    1.30
  -2  -6  20    0.40    1.22
   2  -6 -20   -0.40    1.44
  -2  -6  19    0.49    1.30
  -2   6  19    4.21    1.54
  -2   6  19    1.74    1.42
  -2  -6  19    1.45    1.29
  -2  -6  19    1.84    1.24
   2  -6 -19    3.20    1.48
  -2  -6  18    7.48    1.41
  -2   6  18    9.35    1.60
  -2   6  18    8.76    1.52
  -2  -6  18    6.91    1.34
  -2  -6  18    7.27    1.34
   2  -6 -18    6.22    1.53
  -2  -6  17    3.92    1.27
  -2   6  17    5.62    1.46
  -2  -6  17    5.16    1.23
   2  -6 -17    2.85    1.42
  -2   6  17    2.42    1.38
  -2  -6  17    2.74    0.44
  -2  -6  17    4.59    1.24
  -2  -6  16   16.08    1.55
  -2   6  16   17.58    1.73
  -2   6  16   16.52    1.67
  -2  -6  16   19.95    1.56
   2  -6 -16   17.94    1.70
  -2  -6  16   16.25    1.54
  -2  -6  15    0.34    1.13
  -2   6  15    3.12    1.28
  -2   6  15    0.49    1.32
   2  -6 -15    3.17    1.36
  -2  -6  15    2.07    1.10
  -2  -6  15    2.68    1.15
  -2  -6  14    2.45    1.10
  -2   6  14    2.78    1.25
  -2   6  14    2.38    1.31
  -2  -6  14    1.51    1.12
   2  -6 -14    2.10    1.35
  -2  -6  14   -0.36    1.11
  -2  -6  13    1.46    1.06
  -2   6  13    3.63    1.28
  -2   6  13    4.31    1.17
  -2  -6  13    2.41    1.07
   2  -6 -13    5.64    1.37
  -2  -6  13    2.22    1.07
  -2   6  12   22.98    1.65
  -2  -6  12   22.38    1.58
  -2  -6  12   20.75    1.51
  -2   6  12   22.13    1.72
  -2  -6  12   18.17    1.51
  -2  -6  11    7.20    1.02
  -2   6  11    7.11    1.15
  -2  -6  11    7.09    1.01
   2   6 -11    4.66    0.62
   2  -6 -11    6.91    0.63
  -2   6  11    6.91    1.25
  -2  -6  11    4.59    0.90
  -2   6  10   84.28    3.76
  -2  -6  10   76.70    3.63
  -2  -6  10   61.79    3.55
  -2  -6  10   79.04    3.65
   2   6 -10   62.88    3.45
   2  -6 -10   80.15    3.44
  -2   6  10   78.46    3.54
  -2  -6   9   31.01    1.83
   2   6  -9   30.99    1.66
  -2   6   9   35.10    1.76
  -2   6   8   46.81    2.38
  -2  -6   7    2.26    0.56
  -2   6   7    3.50    0.95
  -2   6   7    2.93    0.77
  -2   6   6   14.42    1.17
  -2  -6   6   12.08    0.82
  -2   6   6   13.52    1.05
  -2  -6   6   14.45    1.11
  -2   6   5    4.66    0.96
  -2  -6   5    5.32    0.88
   2  -6  -5    5.63    0.42
  -2   6   5    5.78    0.85
   2  -6  -5    6.95    1.07
  -2  -6   4    2.36    0.77
   2  -6  -4    1.93    0.40
  -2   6   4    1.06    0.85
  -2   6   4    1.82    0.79
   2  -6  -4    0.80    1.24
  -2   6   3   13.84    1.11
  -2  -6   3   11.29    1.00
   2  -6  -3   13.12    0.79
   2  -6  -3   12.66    1.19
   2  -6  -2  106.68    5.01
  -2  -6   2  100.95    4.97
   2  -6  -2  109.67    4.87
  -2  -6   2   99.58    4.93
   2  -6  -1   15.00    1.19
   2  -6  -1   14.77    1.19
   2   6  -1   12.95    1.24
  -2  -6   1   13.38    1.00
  -2  -6   1   15.16    1.15
   2  -6   0   -1.23    0.89
  -2  -6   0    0.59    0.87
   2  -6   0    0.22    0.90
   2   6   0    1.48    0.94
  -2   6   0    0.27    0.58
  -2  -6  -1   17.03    1.25
   2  -6   1   15.34    1.24
   2  -6   1   16.42    1.29
   2   6   1   16.60    1.30
  -2   6  -1   19.06    1.02
  -2  -6  -2   10.89    0.94
   2   6   2   12.08    1.09
   2  -6   2   10.73    1.07
  -2  -6  -2   10.49    0.68
  -2  -6  -2   10.32    1.06
   2  -6   2   10.37    0.81
  -2  -6  -3   11.00    0.96
  -2  -6  -3   13.89    1.15
  -2  -6  -3   15.69    1.32
  -2  -6  -3   13.58    0.72
   2   6   3   11.14    1.13
   2  -6   3   12.59    0.86
  -2  -6  -4  254.46   12.16
   2   6   4  256.06   12.22
   2  -6   4  277.65   12.12
  -2  -6  -5    4.07    0.59
   2   6   5    4.01    0.87
  -2   6  -5    4.83    0.47
  -2   6  -5    3.12    0.78
   2  -6   6   19.40    1.18
  -2  -6  -6   19.11    1.10
   2   6   6   18.54    1.27
  -2   6  -6   17.59    1.19
   2  -6   7   18.82    1.18
   2   6   7   15.94    1.24
  -2   6  -7   15.64    1.14
  -2  -6  -7   19.44    1.06
  -2  -6  -8    6.95    1.36
  -2   6  -8    4.00    0.72
   2   6   8    5.90    0.87
  -2  -6  -8    5.53    0.61
   2  -6   8    4.61    0.85
   2  -6   9    7.95    1.00
  -2  -6  -9    8.88    1.26
   2   6   9    8.42    1.20
   2   6   9    8.75    0.98
  -2   6  -9    9.27    0.86
  -2  -6  -9    9.03    0.68
  -2  -6 -10   56.27    2.90
   2   6  10   51.85    2.86
   2  -6  10   53.95    2.73
   2   6  10   51.52    2.69
   2   6  11   21.40    1.66
   2  -6  11   21.15    1.51
   2  -6  11   21.80    1.44
   2   6  11   17.34    1.33
   2  -6  11   20.49    1.45
  -2  -6 -12  101.69    5.21
   2  -6  12  105.65    5.13
   2  -6  12  109.32    5.10
   2   6  12   99.89    5.01
   2   6  12  117.02    5.23
   2   6  13    4.80    1.34
   2  -6  13    5.08    1.03
   2   6  13    3.60    0.86
   2  -6  13    4.17    1.09
  -2  -6 -13    4.26    1.27
   2   6  14    2.64    1.37
   2  -6  14    2.58    0.99
  -2  -6 -14    0.63    1.25
   2   6  14    2.25    0.79
   2  -6  14    1.88    1.12
   2  -6  14    2.34    0.99
   2   6  15    7.30    1.39
   2  -6  15    5.58    1.14
   2   6  15    5.35    0.85
  -2  -6 -15    6.70    1.31
   2  -6  15    3.79    1.04
   2  -6  15    6.60    1.22
   2   6  16    7.11    1.46
   2  -6  16    6.77    1.18
   2   6  16    5.23    0.83
   2  -6  16    7.08    1.07
  -2  -6 -16    7.16    1.40
   2  -6  16    5.31    1.29
  -2  -6 -17    0.67    1.32
   2  -6  17    1.03    0.99
   2   6  17    4.23    1.45
   2  -6  17    3.26    1.26
   2   6  17    1.55    0.74
   2  -6  17    2.65    1.26
   2  -6  17    2.28    1.03
   2  -6  18    9.63    1.24
   2   6  18   13.45    1.67
   2  -6  18   11.52    1.49
   2  -6  18   10.92    1.19
  -2  -6 -18    8.97    1.56
   2  -6  18   13.41    1.46
   2  -6  19    3.68    1.33
   2  -6  19    4.78    1.31
   2   6  19    4.02    1.54
  -2  -6 -19    5.60    1.49
   2  -6  19    3.39    1.03
   2  -6  19    3.74    1.22
   2   6  20    2.91    1.53
   2  -6  20    2.63    1.38
   2  -6  20    1.84    1.22
   2  -6  20    1.50    1.31
   2   6  21    2.28    1.59
   2  -6  21    0.75    1.32
   2  -6  21   -0.48    1.40
   2  -6  21    1.37    1.22
   2  -6  22    1.53    1.40
   2  -6  22    1.87    1.27
   2   6  22   -1.35    1.67
   2  -6  22    1.75    1.47
  -2   7  21    4.75    1.65
  -2  -7  21    4.55    1.43
  -2  -7  21    5.92    1.45
   2  -7 -21    5.66    1.64
  -2  -7  21    2.79    1.49
  -2   7  20    1.40    1.55
  -2  -7  20    1.53    1.35
  -2  -7  20    0.45    1.37
   2  -7 -20   -0.66    1.52
  -2  -7  20    1.68    1.39
  -2   7  19    6.92    1.56
  -2  -7  19    5.36    1.36
  -2  -7  19    6.50    1.44
   2  -7 -19    8.25    1.62
  -2  -7  19    5.67    1.42
  -2   7  18    0.25    1.43
  -2  -7  18   -0.68    1.27
  -2  -7  18    1.55    1.31
   2  -7 -18    1.07    1.43
  -2  -7  18    0.93    1.33
  -2   7  17    2.32    1.38
  -2  -7  17    0.03    1.27
  -2  -7  17    3.97    1.35
   2  -7 -17    0.82    1.42
  -2  -7  17    1.28    1.29
  -2   7  16    5.68    1.46
  -2  -7  16    4.91    1.29
  -2  -7  16    8.15    1.33
   2  -7 -16    3.92    1.49
  -2  -7  16    4.40    1.26
  -2   7  15    1.28    1.33
  -2  -7  15   -0.06    1.20
   2  -7 -15    2.10    1.46
  -2  -7  15    1.36    1.21
  -2  -7  15    1.32    1.21
  -2   7  14    2.40    1.29
  -2  -7  14   -1.78    1.19
   2  -7 -14    2.98    1.43
  -2  -7  14    0.37    1.15
   2  -7 -14    1.07    0.34
  -2  -7  14    0.40    1.14
  -2  -7  13   59.38    3.24
  -2  -7  13   56.68    3.22
  -2   7  13   62.33    3.28
  -2  -7  13   49.83    3.21
   2  -7 -13   64.72    2.88
  -2  -7  12    5.52    1.15
  -2   7  12    4.42    1.20
  -2  -7  12    5.86    1.18
  -2  -7  12    4.87    1.18
   2   7 -12    3.18    0.65
   2   7 -11   10.41    0.93
   2  -7 -11   13.32    0.79
  -2  -7  11   13.64    1.27
  -2  -7  11   10.91    1.16
  -2  -7  11   13.63    1.31
  -2   7  11   14.43    1.34
  -2  -7  11   12.10    1.05
  -2  -7  10    1.68    0.79
   2  -7 -10    3.20    0.52
  -2  -7  10    2.69    0.97
  -2   7  10    3.25    1.12
  -2  -7  10    3.28    1.06
  -2  -7  10    2.80    0.84
   2   7 -10    2.43    0.70
  -2   7   9   16.94    1.41
  -2  -7   9   16.92    1.32
  -2  -7   9   13.45    1.24
  -2  -7   9   15.76    1.09
  -2  -7   9   16.25    1.31
  -2  -7   8    1.67    0.92
  -2  -7   8    0.67    0.92
  -2  -7   8    1.90    0.65
  -2  -7   7   15.51    1.23
  -2  -7   7   13.45    0.93
   2  -7  -7   16.61    1.37
   2   7  -6    7.15    1.01
  -2   7   6    8.61    1.12
  -2  -7   6    5.30    0.98
   2   7  -5   55.64    3.13
  -2  -7   5   60.44    3.10
   2   7  -4    6.98    1.00
  -2   7   4    9.58    1.09
  -2  -7   4    9.20    0.96
   2  -7  -4    8.49    0.62
   2   7  -3    5.78    1.01
  -2  -7   3    9.09    1.02
  -2  -7   3    9.52    0.91
   2  -7  -3    9.02    0.67
   2  -7  -2    3.18    1.00
  -2  -7   2    3.98    0.89
  -2  -7   2    2.80    0.80
   2  -7  -2    3.17    0.59
  -2  -7   1   73.83    3.53
   2  -7  -1   70.71    3.41
   2  -7  -1   71.80    3.58
   2  -7   0   32.58    1.90
   2  -7   0   32.22    1.72
  -2  -7   0   33.57    1.86
  -2  -7   0   31.25    1.85
  -2   7   0   33.32    1.65
  -2  -7  -1  263.23   11.81
  -2  -7  -1  258.78   11.70
   2  -7   1  252.98   11.81
   2  -7   1  255.78   11.75
  -2   7  -1  254.66   11.69
  -2  -7  -1  247.78   11.79
   2  -7   2   79.85    3.71
  -2  -7  -2   82.36    3.78
  -2  -7  -2   72.37    3.71
  -2  -7  -2   75.58    3.59
  -2  -7  -3    1.40    0.74
   2  -7   3    0.08    0.76
  -2  -7  -3    0.32    0.40
   2  -7   3   -0.17    0.61
  -2  -7  -3    0.02    0.89
  -2  -7  -4    1.05    0.32
  -2  -7  -4    1.49    0.68
   2  -7   4    1.00    0.84
   2  -7   4    0.11    0.80
   2  -7   4    0.96    0.58
  -2  -7  -5    2.00    1.10
  -2   7  -5    3.06    0.47
  -2  -7  -5    3.53    0.64
   2  -7   5    4.87    0.94
   2  -7   5    4.51    0.64
   2  -7   6    4.58    0.96
  -2  -7  -6    4.64    0.77
  -2  -7  -6    5.46    1.12
  -2   7  -6    4.20    0.88
   2  -7   6    5.78    0.67
  -2  -7  -7    4.54    1.19
  -2  -7  -7    4.14    0.72
  -2   7  -7    3.20    0.84
   2  -7   7    4.63    0.97
   2   7   8   14.55    1.43
   2  -7   8   13.50    1.14
  -2  -7  -8   16.38    1.71
  -2   7  -8   14.66    1.14
   2  -7   8   14.40    1.22
  -2  -7  -8   15.12    1.01
   2  -7   8   14.74    1.25
   2   7   9   47.93    2.41
   2  -7   9   40.61    2.19
  -2  -7  -9   42.75    2.44
  -2   7  -9   35.95    2.13
   2  -7   9   41.88    2.26
  -2  -7  -9   41.33    2.03
   2  -7   9   37.55    2.24
   2   7  10   23.40    1.72
   2  -7  10   20.60    1.45
  -2  -7 -10   22.26    1.73
  -2   7 -10   19.39    1.33
   2  -7  10   21.26    1.51
   2  -7  10   21.16    1.51
  -2  -7 -10   20.58    1.16
   2  -7  11   11.84    1.22
   2   7  11   14.23    1.48
   2  -7  11   13.35    1.27
   2  -7  11   11.47    1.27
  -2  -7 -11   13.00    1.49
   2  -7  12    3.76    1.09
   2   7  12    4.04    1.36
   2  -7  12    2.64    1.05
  -2  -7 -13    4.20    1.34
   2  -7  13    1.99    1.05
   2  -7  13    1.58    1.13
   2   7  13    3.06    1.36
  -2  -7 -14    1.48    1.31
   2  -7  14    0.39    0.94
   2  -7  14   -0.59    1.05
   2   7  14    0.22    1.36
   2  -7  14    0.32    1.18
  -2  -7 -15    2.89    1.32
   2  -7  15    0.63    1.16
   2  -7  15    2.01    1.01
   2  -7  15    0.29    1.05
   2   7  15   -0.08    1.39
   2  -7  15    0.37    1.25
   2  -7  16    1.87    1.17
   2   7  16    1.08    1.45
   2  -7  16    2.68    1.08
  -2  -7 -16   -0.07    1.26
   2  -7  16    1.38    1.07
   2  -7  16    0.18    1.24
   2  -7  17    2.68    1.26
   2  -7  17    0.22    1.08
   2   7  17    3.07    1.52
   2  -7  17    1.79    1.29
   2  -7  17    1.54    1.01
   2  -7  17   -0.13    1.05
  -2  -7 -17    1.89    1.39
   2  -7  18    1.69    1.29
   2  -7  18    0.93    1.12
   2   7  18    2.38    1.53
   2  -7  18    2.00    1.30
   2  -7  18   -0.81    1.10
  -2  -7 -18   -1.59    1.47
   2  -7  19    2.02    1.36
   2  -7  19    1.70    1.17
   2   7  19    2.50    1.57
   2  -7  19   -0.63    1.40
   2  -7  19    2.45    1.29
  -2  -7 -19    1.27    1.43
   2  -7  20    2.25    1.40
   2  -7  20    1.78    1.26
   2   7  20   -1.60    1.65
   2  -7  20    1.86    1.46
   2  -7  20   -0.11    1.27
  -2  -7 -20   -0.32    1.46
  -2  -8  20    0.71    1.43
  -2  -8  20   -2.05    1.45
  -2   8  20   -0.38    1.60
  -2  -8  20    0.50    1.43
   2  -8 -20    0.56    1.62
  -2  -8  19   -0.13    1.39
  -2   8  19    0.82    1.53
  -2  -8  19   -1.34    1.40
  -2  -8  19   -0.53    1.40
   2  -8 -19    0.58    1.54
  -2  -8  18    1.58    1.37
  -2   8  18    1.43    1.48
  -2  -8  18   -0.14    0.99
  -2  -8  18    0.48    1.40
   2  -8 -18   -1.36    1.51
  -2  -8  18    0.72    1.34
  -2  -8  17    9.39    1.44
  -2   8  17    7.45    1.54
  -2  -8  17    9.17    1.48
  -2  -8  17    6.96    1.41
   2  -8 -17    4.87    1.59
  -2  -8  17    5.23    1.02
  -2  -8  16   10.99    1.46
  -2  -8  16   11.65    1.47
  -2   8  16    9.43    1.60
   2  -8 -16    9.14    1.66
  -2  -8  16   10.43    1.46
  -2  -8  16    7.55    1.05
  -2   8  15    1.91    1.37
  -2  -8  15    1.09    1.26
  -2  -8  15    2.02    1.28
   2  -8 -15    1.91    1.51
  -2  -8  15    0.53    1.27
  -2   8  14   -1.39    1.35
   2  -8 -14    0.21    0.47
  -2  -8  14    0.62    1.17
  -2  -8  14    1.88    1.26
  -2  -8  14   -0.37    1.24
  -2   8  13    0.31    1.31
  -2  -8  13    0.84    0.86
  -2  -8  13    1.20    1.16
  -2  -8  13    1.86    1.21
   2  -8 -13    1.21    0.42
  -2  -8  13    1.75    1.17
  -2  -8  12    2.90    1.12
  -2   8  12    3.99    1.33
   2   8 -12    3.08    0.70
  -2  -8  12    4.35    1.17
  -2  -8  12    1.29    1.17
  -2  -8  12    2.29    0.86
  -2  -8  11    5.63    0.86
  -2  -8  11    7.20    1.16
   2  -8 -11    4.62    0.47
  -2   8  11    6.01    1.31
   2   8 -11    3.29    0.78
  -2  -8  11    4.76    1.14
  -2  -8  11    3.44    1.16
   2  -8 -10   76.67    3.25
  -2  -8  10   75.58    3.57
  -2  -8  10   55.18    3.48
  -2  -8  10   70.51    3.59
  -2   8  10   77.57    3.65
   2   8 -10   59.66    3.39
  -2  -8  10   65.35    3.36
  -2  -8   9   23.58    1.66
  -2  -8   9   27.44    1.74
  -2  -8   9   27.12    1.72
  -2   8   9   30.58    1.87
  -2  -8   9   25.09    1.47
  -2  -8   8   43.89    2.29
  -2  -8   8   34.45    2.26
  -2   8   8   45.04    2.37
  -2  -8   8   41.85    2.30
  -2  -8   7    3.22    1.03
  -2  -8   7    5.13    1.00
   2  -8  -6    5.62    1.20
  -2  -8   6    2.56    1.01
  -2  -8   5    5.42    1.04
   2   8  -5    5.53    1.12
   2  -8  -4    9.49    1.49
  -2  -8   4    8.45    0.97
  -2  -8   4    5.51    1.05
   2   8  -4    5.96    1.15
  -2  -8   4    7.38    1.05
  -2  -8   3    5.20    0.86
  -2  -8   3    3.95    0.90
   2  -8  -3    3.84    0.61
  -2  -8   3    4.91    0.94
   2   8  -3    2.65    1.03
  -2  -8   3    3.58    0.97
  -2  -8   2   64.96    3.71
   2   8  -2   63.82    3.75
  -2  -8   2   84.58    3.75
   2  -8  -2   78.21    3.60
  -2  -8   2   82.95    3.67
   2  -8  -1   15.96    1.05
  -2  -8   1   17.01    1.09
   2   8  -1   11.33    1.33
  -2   8   1   14.29    0.99
  -2  -8   1   17.68    1.30
  -2  -8   0    2.24    0.67
  -2   8   0    2.48    0.58
  -2  -8   0    1.81    1.00
   2   8   0    2.27    1.00
   2  -8   0    2.76    0.74
  -2  -8  -1    2.74    1.20
  -2  -8  -1    5.61    0.67
   2  -8   1    5.63    0.85
   2   8   1    4.40    1.05
   2  -8   2    7.25    1.08
  -2  -8  -2    6.45    1.24
  -2  -8  -2    6.51    0.65
   2   8   2    6.28    1.11
   2  -8   2    5.80    0.92
  -2  -8  -3    7.51    0.61
   2   8   3    6.47    1.11
  -2  -8  -3    7.84    1.25
   2  -8   3    6.70    1.08
  -2  -8  -4    6.19    1.28
   2  -8   4    7.35    1.10
  -2  -8  -4    5.18    0.77
   2  -8   4    8.10    0.77
  -2  -8  -4    6.79    0.52
   2   8   4    7.04    1.09
  -2   8  -5    4.71    0.52
  -2  -8  -5    5.80    1.28
   2   8   5    4.25    1.02
   2  -8   5    5.48    1.06
  -2  -8  -5    4.72    0.86
   2  -8   5    6.72    0.71
   2  -8   6    0.11    0.64
  -2  -8  -6    1.06    1.20
  -2  -8  -6   -0.21    0.81
   2   8   6   -0.23    0.96
   2  -8   6    0.91    1.05
   2  -8   6   -1.58    0.96
   2  -8   7    3.80    1.07
   2  -8   7    5.14    0.70
  -2  -8  -7    3.13    1.35
   2   8   7    2.43    1.00
   2  -8   7    4.88    1.01
  -2  -8  -7    2.65    0.83
   2   8   8    5.12    1.08
  -2  -8  -8    6.87    1.66
   2  -8   8    5.91    0.76
  -2  -8  -8    6.38    0.85
   2  -8   8    7.32    1.05
   2  -8   8    6.02    1.16
   2   8   9    4.56    1.07
   2   8   9    4.59    1.37
  -2   8  -9    4.01    0.92
  -2  -8  -9    5.68    1.41
   2  -8   9    5.85    1.12
   2  -8   9    5.23    1.16
  -2  -8  -9    4.45    0.77
   2   8  10   -0.75    0.94
   2   8  10    2.36    1.34
  -2   8 -10    1.24    0.84
  -2  -8 -10    1.00    0.66
  -2  -8 -10    1.49    1.32
   2  -8  10    0.35    1.08
   2  -8  10    2.54    1.11
   2  -8  10    0.66    0.93
   2   8  11    6.84    1.46
   2  -8  11    5.21    1.20
   2  -8  11    3.16    1.11
  -2  -8 -11    5.96    1.39
   2   8  11    3.68    0.98
   2  -8  11    4.12    1.01
   2  -8  12    5.33    1.19
   2  -8  12    5.05    1.25
   2   8  12    3.07    1.42
   2   8  12    4.11    0.95
  -2  -8 -13    0.77    1.34
   2  -8  13    1.12    1.14
   2  -8  13    0.23    1.18
   2   8  13   -0.07    1.41
   2   8  13    1.17    0.91
   2   8  14   -0.45    0.87
   2   8  14   -0.31    1.45
   2  -8  14   -0.17    1.19
  -2  -8 -14    0.85    1.38
   2  -8  14    0.76    1.13
   2  -8  14    0.17    1.19
   2  -8  14    0.50    0.95
   2  -8  15   -0.47    1.00
   2   8  15    0.26    0.84
   2  -8  15   -1.07    1.28
  -2  -8 -15   -2.05    1.43
   2  -8  15    0.59    1.21
   2   8  15    1.43    1.51
   2  -8  16    0.07    1.14
   2  -8  16    0.55    1.33
  -2  -8 -16   -0.98    1.37
   2  -8  16   -1.49    1.26
   2   8  16   -1.32    0.83
   2  -8  16   -0.03    1.04
   2   8  16   -2.58    1.58
  -2  -8 -17    1.17    1.38
   2   8  17    3.83    1.62
   2  -8  17    1.57    1.34
   2  -8  17    0.29    1.33
   2  -8  17    1.45    1.09
   2  -8  17    0.99    0.97
  -2  -8 -18    1.89    1.50
   2   8  18    6.83    1.68
   2  -8  18    1.24    1.40
   2  -8  18    1.87    1.40
   2  -8  18    3.30    1.16
   2  -8  18    2.23    1.29
  -2  -8 -19    1.49    1.54
   2   8  19    5.76    1.74
   2  -8  19    4.56    1.52
   2  -8  19    3.35    1.43
   2  -8  19    2.24    1.22
   2  -8  19    3.89    1.46
  -2   9  18    1.91    1.59
   2  -9 -18    1.44    1.54
  -2  -9  18    1.19    1.44
  -2  -9  18    0.61    1.47
  -2  -9  18    1.03    1.37
  -2   9  17   -1.02    1.52
   2  -9 -17    0.73    1.59
  -2  -9  17    3.73    1.42
  -2  -9  17   -1.79    1.46
  -2  -9  17   -1.19    1.39
  -2   9  16   -0.04    1.48
   2  -9 -16   -1.23    1.55
  -2  -9  16   -1.69    1.38
  -2  -9  16    0.46    1.32
  -2  -9  16    0.35    1.31
  -2   9  15   -0.04    1.40
  -2  -9  15   -0.68    1.37
   2  -9 -15    0.95    1.50
  -2  -9  15    0.59    1.31
  -2  -9  15   -1.04    1.28
  -2   9  14    0.46    1.41
  -2  -9  14    3.94    1.28
  -2  -9  14    5.26    1.33
  -2  -9  14   -0.27    1.36
   2   9 -13    0.34    0.69
  -2   9  13    0.15    1.33
  -2  -9  13    1.42    1.29
  -2  -9  13   -0.50    1.20
  -2  -9  13   -0.20    1.25
  -2  -9  12    1.19    0.80
  -2  -9  12    1.43    1.23
   2  -9 -12    2.22    0.65
  -2  -9  12    3.11    1.18
  -2  -9  12    3.47    1.21
   2   9 -12    1.97    0.76
  -2   9  12    0.59    1.32
  -2   9  11    0.84    1.28
  -2  -9  11    0.10    1.22
  -2  -9  11    2.27    1.16
  -2  -9  11   -1.51    1.13
   2   9 -11   -0.20    0.79
   2  -9 -10    4.52    0.34
  -2  -9  10    4.86    1.16
  -2  -9  10    3.22    1.17
  -2   9  10    3.83    1.30
  -2  -9  10    4.83    1.20
  -2  -9   9    1.40    1.06
  -2  -9   9    1.34    0.98
  -2   9   9    0.12    1.21
  -2  -9   9   -0.32    1.13
  -2  -9   8    0.24    0.99
  -2  -9   8    1.51    0.86
  -2   9   8    1.16    1.21
  -2  -9   8   -0.50    1.06
   2  -9  -7    6.53    1.32
  -2  -9   7    6.26    1.12
  -2  -9   7    3.31    0.98
  -2  -9   7    6.00    1.03
  -2  -9   6    8.93    1.09
   2  -9  -6   11.45    1.42
  -2  -9   6    8.73    1.18
  -2  -9   6   13.67    1.18
  -2  -9   6   10.01    1.18
   2  -9  -5    6.66    1.34
  -2  -9   5    5.91    1.00
  -2  -9   5    4.63    1.11
  -2  -9   5    9.22    1.06
   2  -9  -4    0.70    1.31
   2   9  -4    2.23    1.14
  -2  -9   4    1.20    0.98
  -2  -9   4    1.32    0.97
  -2  -9   3    1.73    0.88
   2  -9  -3    1.48    1.27
   2   9  -3    1.66    1.14
  -2  -9   3    3.19    1.03
  -2  -9   3    1.30    0.97
   2  -9  -3    1.49    0.65
   2   9  -2    0.95    1.08
   2  -9  -2   -0.29    1.12
  -2  -9   2    0.23    0.79
  -2  -9   2   -1.34    0.96
  -2   9   2    0.49    0.65
   2  -9  -2    0.53    0.68
   2   9  -1   -1.18    1.12
  -2  -9   1    1.03    0.74
   2  -9  -1    0.79    1.10
  -2  -9   1    0.11    0.90
   2  -9  -1    0.46    0.73
  -2   9   1    0.23    0.59
  -2  -9   0   23.02    1.69
   2  -9   0   20.94    1.57
  -2  -9   0   21.01    1.25
   2  -9   0   21.69    1.32
   2   9   0   15.47    1.57
  -2  -9   0   17.14    1.43
   2   9   1   17.99    1.69
   2  -9   1   26.43    1.48
  -2  -9  -1   20.16    1.46
  -2  -9  -1   23.35    1.81
  -2  -9  -1   24.61    1.33
  -2  -9  -2    1.45    0.76
   2   9   2    1.14    1.09
  -2  -9  -2    3.48    1.28
  -2  -9  -2    1.96    0.60
   2   9   3    5.09    1.15
  -2  -9  -3    4.66    1.34
  -2  -9  -3    6.09    0.61
  -2  -9  -4    0.05    0.41
   2   9   4   -0.34    1.08
  -2  -9  -4    0.26    1.30
  -2  -9  -5    1.35    1.32
   2  -9   5    0.17    0.90
  -2   9  -5    0.86    0.46
   2   9   5    0.36    1.05
   2  -9   6    4.40    0.98
   2  -9   6    2.82    0.68
   2   9   6    2.58    1.15
  -2   9  -6    2.02    0.95
  -2  -9  -6    1.77    1.33
   2   9   7   11.61    1.34
   2  -9   7   16.62    0.97
  -2  -9  -7   17.05    1.76
   2  -9   7   14.68    1.32
  -2   9  -7    9.23    1.19
  -2  -9  -7   13.31    1.15
  -2  -9  -8    2.61    0.86
   2  -9   8    4.09    0.68
   2   9   8    3.58    1.09
   2  -9   8    3.72    1.12
  -2  -9  -8    5.55    1.63
  -2  -9  -9   10.43    1.59
   2  -9   9    8.04    1.25
  -2  -9  -9    8.77    0.92
   2  -9   9    8.53    0.78
   2   9   9    7.99    1.19
  -2  -9 -10   -0.04    1.43
   2  -9  10    0.32    1.13
  -2  -9 -10    1.85    0.72
   2  -9  10    0.60    0.64
   2   9  10    2.03    1.03
   2   9  11    4.04    1.04
   2  -9  11    3.94    1.16
  -2  -9 -11    4.31    0.73
   2   9  12    0.65    0.97
   2   9  12   -0.78    1.44
   2  -9  12   -0.13    1.16
   2   9  13    0.48    0.96
   2  -9  13   -1.17    1.26
   2  -9  13    0.70    1.23
   2   9  13    0.83    1.49
   2  -9  14   -0.12    0.92
   2   9  14    0.97    0.93
   2  -9  14    0.07    1.21
  -2  -9 -14   -0.04    1.46
   2  -9  14    0.87    1.27
   2   9  14   -0.78    1.50
   2  -9  15    6.24    1.43
   2  -9  15    5.60    1.08
   2   9  15    6.63    1.02
   2   9  15    9.51    1.73
   2  -9  15    7.73    1.42
   2  -9  15    6.48    1.40
  -2  -9 -15    8.01    1.60
   2  -9  16    1.11    1.02
   2  -9  16    2.03    1.38
   2   9  16    1.46    1.59
   2  -9  16    3.37    1.39
  -2  -9 -16    3.32    1.51
   2  -9  16    0.30    1.11
  -2  -9 -17   -0.86    1.50
   2   9  17    0.24    1.65
   2  -9  17    0.34    1.39
   2  -9  17    1.20    1.43
   2  -9  17    0.55    1.13
   2  -9  17    0.46    1.06
  -2 -10  16    0.37    1.36
  -2 -10  16    1.07    1.40
  -2 -10  16   -1.91    1.52
  -2  10  16   -1.03    1.53
   2 -10 -16    1.08    1.70
  -2 -10  15    1.93    1.45
  -2 -10  15    1.29    1.36
  -2  10  15    1.54    1.51
  -2 -10  15    1.92    1.37
  -2 -10  14   -1.07    1.43
  -2 -10  14    1.01    1.28
  -2  10  14    0.33    1.47
  -2 -10  14    1.16    1.31
  -2 -10  13    0.71    1.35
  -2 -10  13   -0.53    1.27
  -2  10  13   -0.74    1.44
  -2 -10  13    1.60    1.28
  -2 -10  12    1.33    1.32
  -2 -10  12    1.38    1.19
  -2  10  12   -0.60    1.41
  -2 -10  12    0.03    1.21
  -2 -10  11   -0.12    1.29
  -2 -10  11    1.08    1.15
  -2  10  11    2.21    1.38
  -2 -10  11    0.13    1.19
  -2 -10  10    4.57    1.22
  -2 -10  10    2.68    1.16
  -2 -10  10    3.48    1.31
  -2 -10   9    3.40    1.17
  -2 -10   9    2.81    1.10
  -2 -10   9    1.34    1.22
  -2 -10   8    0.70    1.08
  -2 -10   8    0.57    0.98
  -2 -10   8    0.33    1.13
   2 -10  -7    0.90    1.32
  -2 -10   7   -1.64    1.06
  -2 -10   7    1.33    0.99
  -2 -10   7    0.97    1.07
   2 -10  -6    2.17    1.28
  -2 -10   6    0.24    0.98
  -2 -10   6    2.07    0.92
  -2 -10   5    3.63    0.95
  -2 -10   5    5.00    0.95
   2 -10  -4    0.90    1.30
  -2 -10   4   -0.02    0.84
   2 -10  -3    1.46    1.58
  -2  10   3    0.69    0.63
  -2 -10   3   -0.29    0.83
  -2 -10   2    0.81    0.81
   2  10  -2   -0.03    1.18
  -2  10   2    0.15    0.55
  -2 -10   1    2.82    0.81
  -2 -10   1    2.45    0.86
  -2 -10   1    2.57    1.36
   2 -10  -1    2.33    1.18
   2  10  -1    3.48    1.27
   2 -10  -1    3.18    0.81
  -2 -10   0    1.17    0.75
  -2 -10   0    0.48    0.84
  -2 -10   0    0.91    1.32
   2 -10   0    1.43    1.12
   2  10   0    2.38    1.26
   2 -10   0    0.39    0.82
  -2 -10  -1    4.52    0.99
   2 -10   1    5.22    1.21
  -2 -10  -1    5.24    1.40
   2  10   1    4.69    1.30
  -2 -10  -1    6.00    0.76
  -2 -10  -2    3.05    0.96
   2 -10   2    2.99    1.12
  -2 -10  -2    5.42    1.40
   2  10   2    4.39    1.25
  -2 -10  -2    3.01    0.64
  -2 -10  -3    3.31    0.56
  -2 -10  -3    2.43    1.37
   2 -10   3    1.64    1.09
   2 -10   3    3.38    0.90
   2  10   3    1.22    1.17
  -2 -10  -3    1.95    0.98
  -2 -10  -4   13.37    1.55
   2 -10   4    9.49    1.22
  -2 -10  -4    8.22    1.09
   2 -10   4   11.41    1.10
   2  10   4    9.94    1.31
   2 -10   5    9.00    1.08
   2 -10   5    9.25    1.14
  -2 -10  -5    8.81    1.50
  -2  10  -5    5.26    1.10
  -2 -10  -5    6.93    1.02
   2  10   5    7.62    1.27
  -2  10  -6    2.93    1.06
   2  10   6    1.59    1.16
   2 -10   6    4.05    1.04
  -2 -10  -6    2.53    1.49
  -2  10  -7    3.94    1.04
   2  10   7    4.72    1.22
   2 -10   7    5.35    1.14
  -2  10  -8    0.23    0.93
   2  10   8    1.48    1.14
   2 -10   8    3.17    1.10
  -2 -10  -8   -0.99    1.52
  -2  10  -9    1.93    0.93
  -2 -10  -9    2.42    1.52
   2 -10   9    2.38    1.10
   2  10   9    2.33    1.09
  -2 -10 -10    2.78    1.51
   2 -10  10    2.61    1.19
  -2  10 -10    0.66    0.89
   2  10  10    2.80    1.10
   2 -10  11    8.54    1.36
  -2 -10 -11    7.85    1.63
  -2  10 -11    6.64    0.97
   2  10  11    8.20    1.23
   2 -10  12    6.98    1.37
   2  10  12    4.45    1.12
   2 -10  12    6.90    1.41
   2 -10  13    1.04    1.33
   2  10  13    1.05    1.06
   2 -10  13    2.43    1.35
   2  10  14    1.69    1.02
   2 -10  14    1.32    1.33
   2 -10  14    2.10    1.38
   2 -10  14    2.85    1.38
   2  10  15    1.48    0.99
   2 -10  15   -2.05    1.41
   2 -10  15   -1.34    1.38
   2 -10  15   -0.58    1.16
  -2 -10 -15    0.80    1.58
  -2 -11  13    4.79    1.37
  -2 -11  13    3.44    1.40
  -2 -11  13    2.19    1.52
  -2 -11  12    1.58    1.27
  -2 -11  12   -0.29    1.34
  -2 -11  12   -0.40    1.39
  -2 -11  11   -0.10    1.19
  -2 -11  11   -2.63    1.35
  -2 -11  11    1.13    1.41
  -2 -11  10   -0.50    1.14
  -2 -11  10    0.16    1.20
   2  11 -10    1.03    0.89
  -2 -11  10    1.21    1.43
   2 -11 -10   -0.21    0.64
  -2 -11   9    1.87    1.06
   2  11  -9    1.06    0.95
  -2 -11   9    1.01    1.37
   2 -11  -9    1.33    0.81
   2 -11  -8    1.35    0.86
  -2 -11   8    1.63    1.34
  -2 -11   8    1.06    1.06
  -2 -11   7   -1.04    1.25
  -2 -11   7    0.81    0.97
   2 -11  -6    1.81    1.32
  -2 -11   6   -0.60    1.27
  -2 -11   6   -0.97    0.92
   2 -11  -5    2.90    1.35
  -2 -11   5    1.35    0.91
  -2 -11   5    1.93    1.22
  -2 -11   4    1.28    0.86
   2 -11  -4    0.11    1.34
  -2 -11   4    1.03    1.20
  -2 -11   3    0.25    0.92
  -2 -11   3   -0.22    1.13
   2 -11  -3   -1.14    1.38
  -2 -11   3   -0.07    1.28
  -2 -11   2    1.74    1.15
   2 -11  -2    3.35    1.67
  -2 -11   2    3.51    1.37
  -2 -11   1    5.97    1.23
  -2 -11   1    6.49    1.50
   2 -11  -1    9.23    1.47
  -2 -11   0    9.93    0.95
  -2 -11   0    9.40    1.31
  -2 -11   0    9.58    1.57
   2 -11   0   12.56    1.43
  -2 -11  -1   20.70    1.81
   2 -11   1   18.91    1.58
  -2 -11  -1   18.62    1.52
   2  11   1   17.06    1.71
  -2 -11  -1   16.28    1.14
  -2 -11  -2    8.53    1.27
   2 -11   2    9.97    1.34
   2 -11   2    9.11    1.06
   2  11   2   11.06    1.49
  -2 -11  -3    1.74    1.07
   2 -11   3    1.89    1.15
  -2 -11  -3    4.61    1.44
   2 -11   3    2.22    0.91
   2  11   3    0.17    1.27
  -2 -11  -4    1.46    0.98
  -2 -11  -4   -0.40    1.47
   2 -11   4    1.96    1.09
   2 -11   4   -0.09    0.92
   2  11   4   -0.41    1.23
  -2  11  -5   -0.32    1.11
  -2 -11  -5    1.99    1.51
   2 -11   5    0.60    1.06
  -2 -11  -5   -0.05    0.97
   2  11   5   -1.00    1.29
   2 -11   5   -0.49    0.96
   2 -11   6    1.28    1.04
  -2 -11  -6    0.32    0.94
   2 -11   6    0.81    1.03
   2  11   6   -0.99    1.22
  -2  11  -6   -0.80    1.07
  -2 -11  -7    2.92    1.62
   2 -11   7    1.44    1.04
  -2 -11  -7    1.59    0.88
   2 -11   7    0.28    1.05
   2  11   7   -0.94    1.18
  -2  11  -7    0.55    1.05
  -2 -11  -8    7.82    1.67
   2 -11   8    3.09    1.05
   2 -11   8    6.09    1.16
   2  11   8    4.54    1.23
  -2  11  -8    4.18    1.07
  -2 -11  -8    2.91    0.89
  -2  11  -9    0.87    0.98
   2 -11   9   -0.25    1.19
  -2 -11  -9   -0.46    1.55
   2  11   9    2.14    1.21
   2 -11  10    0.21    1.35
  -2  11 -10   -0.02    0.94
   2 -11  10    1.80    1.21
  -2 -11 -10   -0.32    1.57
   2  11  10    1.77    1.18
   2 -11  11    1.10    1.31
  -2  11 -11    0.54    0.89
   2  11  11   -0.27    1.13
   2 -11  11    0.39    1.25
   2 -11  12    0.34    1.34
   2 -11  12    0.84    1.32
   2 -11  12    0.89    1.28
   2  11  12    0.98    1.14
  -2 -12   9    3.94    1.56
   2 -12  -9    5.13    0.90
  -2 -12   9    6.18    1.22
   2  12  -9    5.73    1.10
  -2 -12   8    1.97    1.11
  -2 -12   8    1.39    1.45
   2 -12  -8    0.59    0.78
  -2 -12   7   -0.19    1.05
  -2 -12   7    2.10    1.43
   2 -12  -7    1.23    0.95
  -2 -12   6   -0.25    0.99
  -2 -12   6   -0.85    1.34
   2 -12  -6   -1.38    1.02
  -2 -12   5    1.25    1.35
  -2 -12   5    3.39    0.93
   2 -12  -5   -0.74    1.41
  -2 -12   5    1.81    1.40
   2 -12  -5    0.77    1.05
  -2 -12   4    1.50    1.37
  -2 -12   4    0.83    0.85
   2 -12  -4    1.45    1.37
   2 -12  -4   -1.38    1.07
  -2 -12   4    0.53    1.32
  -2 -12   3    3.66    0.88
  -2 -12   3    5.44    1.36
  -2 -12   3    5.45    1.44
   2 -12  -3    7.85    1.46
  -2 -12   2    2.24    1.30
  -2 -12   2    3.79    1.43
   2 -12  -2    2.08    1.38
  -2 -12   1    3.75    1.31
  -2 -12   1    3.34    1.49
   2 -12  -1    6.00    1.53
  -2 -12   0    0.80    1.22
  -2 -12   0   -0.04    1.42
   2 -12   0   -1.31    1.49
  -2 -12  -1    2.41    1.19
  -2 -12  -1   -0.53    1.47
   2 -12   1    2.52    1.27
  -2 -12  -2   -0.37    1.13
   2 -12   2   -0.48    0.89
  -2 -12  -2   -1.84    1.49
  -2 -12  -3    0.12    1.11
   2 -12   3    0.72    1.18
  -2 -12  -3    0.30    1.44
   2 -12   3    0.61    0.91
  -2 -12  -4    3.42    1.61
   2 -12   4    0.32    1.15
  -2  12  -4    1.12    1.22
  -2 -12  -4   -0.87    1.09
   2 -12   4   -0.39    0.99
  -2 -12  -5    2.21    1.84
   2 -12   5   -0.11    1.15
   2 -12   5   -0.03    1.01
  -2  12  -5    0.79    1.15
  -2 -12  -5   -0.08    1.04
   2 -12   6    0.06    1.09
  -2 -12  -6   -0.90    1.69
   2 -12   6   -1.01    1.34
   2 -12   6    0.45    1.04
  -2  12  -6   -1.38    1.14
  -2 -12  -6   -0.61    0.99
  -2 -12  -7   -0.58    1.59
   2 -12   7    2.54    1.36
   2 -12   7    1.37    1.14
  -2  12  -7    1.33    1.15
  -2 -12  -7    0.89    0.93
   2 -12   8   -2.40    1.44
   2 -12   8   -1.41    1.13
  -2 -12  -8    0.58    1.63
  -2  12  -8    1.13    1.10
  -3   0  25    1.16    1.55
  -3   0  25    1.25    1.34
  -3   0  24    6.13    1.41
  -3   0  24    7.63    1.70
  -3   0  23   -1.03    1.25
  -3   0  23    3.08    1.50
  -3   0  22   10.80    1.62
  -3   0  21    0.39    1.38
  -3   0  20   30.92    1.94
  -3   0  20   34.44    2.20
  -3   0  19    0.22    0.97
  -3   0  19    1.71    1.22
  -3   0  18   13.08    1.16
  -3   0  18   12.39    1.45
  -3   0  17   -0.07    0.96
  -3   0  17   -1.82    1.11
  -3   0  16   15.16    1.35
  -3   0  15    0.40    0.86
  -3   0  15   -0.60    0.95
  -3   0  14  324.99   14.93
  -3   0  13   -0.80    0.77
  -3   0  13    0.51    0.81
  -3   0  12   31.72    1.91
  -3   0  12   31.52    1.78
  -3   0  12   34.10    1.83
  -3   0  11    0.62    1.02
  -3   0  11   -0.34    0.84
  -3   0  11   -0.28    0.81
  -3   0  10  197.41    8.87
  -3   0  10  201.71    8.81
  -3   0  10  197.54    8.83
   3   0 -10  177.35    8.74
   3   0  -9    0.39    0.82
   3   0  -9    1.03    0.63
  -3   0   9    0.87    0.95
  -3   0   9    1.04    0.84
  -3   0   9    0.29    0.77
   3   0  -8  537.97   24.69
  -3   0   8  553.22   24.72
   3   0  -8  545.80   24.67
  -3   0   8  561.07   24.67
  -3   0   8  533.84   24.70
   3   0  -8  521.38   24.66
   3   0  -7    0.44    0.54
  -3   0   7   -0.28    0.63
   3   0  -7   -0.10    0.48
   3   0  -7    0.36    0.60
  -3   0   6 1077.95   49.92
   3   0  -6 1103.30   49.89
   3   0  -6 1094.19   49.91
   3   0  -6 1109.52   49.89
   3   0  -5    0.22    0.51
  -3   0   5   -0.01    0.35
   3   0  -5   -0.14    0.54
  -3   0   5   -0.37    0.57
   3   0  -5    0.70    0.50
  -3   0   4  214.78    9.51
  -3   0   4  199.78    9.47
   3   0  -4  216.12    9.50
   3   0  -3    0.23    0.33
  -3   0   3   -0.06    0.42
   3   0  -3    0.64    0.42
  -3   0   3    0.54    0.35
   3   0  -2   17.33    0.90
  -3   0   2   19.07    0.91
   3   0   0  318.65   14.23
  -3   0   0  306.80   14.23
  -3   0  -1    0.85    0.42
   3   0   1    0.46    0.42
  -3   0  -1    0.50    0.42
   3   0   1    0.77    0.42
   3   0   2   10.29    0.72
  -3   0  -2    9.80    0.70
  -3   0  -3    0.53    0.45
  -3   0  -3    0.21    0.53
   3   0   3    0.73    0.59
  -3   0  -4   95.58    4.51
   3   0   4   97.64    4.51
   3   0   4  100.89    4.54
   3   0   5   -0.12    0.51
   3   0   5    0.23    0.57
   3   0   6   73.62    3.46
   3   0   7    0.08    0.69
   3   0   8   14.13    1.13
   3   0   8   15.70    1.32
   3   0   9   -0.35    0.84
   3   0   9    0.58    1.01
   3   0  10   68.60    3.16
   3   0  10   58.12    3.14
   3   0  11    0.14    0.85
   3   0  11   -0.12    0.91
   3   0  12   25.36    1.65
   3   0  12   30.06    1.69
   3   0  13   -0.61    0.52
   3   0  13    0.53    1.02
   3   0  14   88.91    4.45
   3   0  14  118.74    4.76
   3   0  15    0.70    0.94
   3   0  15   -0.39    0.61
   3   0  15    0.61    1.16
   3   0  16   14.48    0.99
   3   0  16   13.24    1.24
   3   0  17    1.61    1.02
   3   0  17   -0.66    0.93
   3   0  17   -0.77    0.69
   3   0  18   12.33    1.29
   3   0  18    9.70    1.35
   3   0  18   12.08    1.14
   3   0  18   12.06    0.94
   3   0  18   12.77    1.24
   3   0  19   -0.58    1.08
   3   0  19    0.08    1.04
   3   0  19   -0.40    0.93
   3   0  19   -1.60    1.20
   3   0  19    1.04    0.69
   3   0  20    8.69    1.16
   3   0  20    6.57    1.21
   3   0  20    6.47    1.18
   3   0  20    7.51    0.73
   3   0  20    6.18    1.37
   3   0  20    6.22    0.81
   3   0  21    0.23    1.12
   3   0  21   -0.08    1.02
   3   0  21    2.06    1.09
   3   0  21    1.28    1.37
   3   0  22   12.19    1.39
   3   0  22   13.00    1.62
   3   0  22   12.67    1.50
   3   0  22   10.05    1.37
   3   0  22   10.36    1.29
   3   0  23    0.96    1.23
   3   0  23    0.04    1.39
   3   0  23    1.14    1.33
   3   0  23   -1.73    1.18
   3   0  23   -0.03    1.08
   3   0  24   -0.71    1.25
   3   0  24    1.89    1.46
   3   0  24    0.54    1.36
   3   0  24   -0.06    1.11
   3   0  24    0.23    1.16
  -3  -1  25    3.35    1.60
  -3   1  25    5.29    1.65
  -3  -1  25    1.37    1.32
  -3   1  24    0.12    1.42
  -3  -1  24    1.52    1.53
  -3   1  23    5.25    1.40
  -3  -1  23    3.99    1.49
  -3  -1  22    5.88    1.21
  -3   1  22    4.26    1.32
  -3  -1  22    2.96    1.46
  -3  -1  21   13.82    1.59
  -3   1  21   14.45    1.57
  -3  -1  21   14.31    1.40
  -3  -1  21   14.35    1.46
  -3  -1  20    7.70    1.21
  -3  -1  20    7.87    1.34
  -3   1  20    8.80    1.27
  -3  -1  20    7.76    1.16
  -3  -1  19    0.69    1.03
  -3  -1  19    0.92    1.05
  -3  -1  19    0.55    0.37
  -3  -1  19    1.11    1.18
  -3  -1  18    6.51    1.06
  -3  -1  18    6.66    1.28
  -3  -1  18    6.09    1.10
  -3   1  18    5.62    1.28
  -3   1  17   65.76    3.35
  -3  -1  17   64.63    3.31
  -3  -1  17   61.31    3.19
  -3  -1  17   61.17    3.21
  -3   1  16   34.89    2.13
  -3  -1  16   35.20    2.11
  -3   1  16   37.77    1.97
  -3  -1  16   33.17    1.99
  -3   1  15    2.34    0.83
  -3   1  15    2.16    1.05
  -3  -1  15    1.51    0.99
  -3   1  14    5.48    0.81
  -3  -1  14    4.70    0.81
  -3   1  13    9.57    0.89
  -3  -1  13    8.46    0.96
  -3  -1  13    8.22    0.88
  -3  -1  13    8.80    1.02
  -3  -1  12   22.49    1.51
  -3   1  12   23.96    1.34
  -3  -1  12   23.45    1.40
  -3  -1  12   23.72    1.45
  -3   1  12   21.97    1.57
   3  -1 -12   20.59    1.19
  -3  -1  12   21.16    1.34
   3  -1 -11  170.45    7.70
  -3  -1  11  166.20    7.74
  -3  -1  11  171.59    7.72
  -3  -1  11  166.42    7.69
  -3   1  11  167.96    7.66
   3  -1 -11  159.63    7.60
  -3  -1  11  162.95    7.66
  -3   1  11  164.88    7.76
   3  -1 -10    1.25    0.81
  -3  -1  10    0.99    0.90
   3  -1 -10    2.02    0.98
  -3  -1  10    0.88    0.32
  -3  -1  10    1.19    0.83
  -3  -1  10    1.43    0.85
   3  -1 -10    2.37    0.61
  -3   1  10    2.02    1.10
   3  -1  -9  433.55   19.92
  -3   1   9  423.28   19.93
  -3  -1   9  438.51   19.91
  -3  -1   9  430.37   19.89
   3  -1  -9  404.07   19.89
   3  -1  -9  455.70   19.83
  -3  -1   9  444.75   19.88
  -3  -1   8   18.75    1.17
   3  -1  -8   20.07    1.10
   3   1  -8   19.14    1.17
  -3  -1   8   18.81    1.21
   3  -1  -8   17.02    1.18
  -3   1   8   18.21    1.25
   3  -1  -8   20.59    1.27
  -3  -1   8   15.72    1.18
   3   1  -8   19.11    1.13
   3  -1  -8   21.05    1.07
   3   1  -7   39.11    2.04
   3   1  -7   41.32    1.93
  -3  -1   7   40.84    2.02
   3   1  -7   43.22    2.03
   3  -1  -7   41.10    1.97
   3  -1  -7   40.67    2.00
  -3  -1   7   41.95    2.06
   3  -1  -7   41.71    2.07
   3   1  -7   37.18    1.98
  -3  -1   7   39.16    2.02
  -3  -1   6    1.86    0.60
   3   1  -6    2.19    0.61
   3  -1  -6    3.41    0.63
   3   1  -6    2.89    0.40
   3  -1  -6    3.59    0.45
  -3  -1   6    1.67    0.55
   3   1  -6    2.54    0.57
   3   1  -6    3.00    0.57
   3  -1  -6    2.68    0.57
  -3  -1   6    2.09    0.61
   3   1  -5    3.98    0.60
  -3  -1   5    4.07    0.62
   3   1  -5    3.21    0.61
   3   1  -5    3.58    0.57
  -3  -1   5    3.83    0.63
   3  -1  -5    5.30    0.67
  -3  -1   4   26.78    1.42
   3   1  -4   25.88    1.40
   3   1  -4   26.94    1.40
  -3  -1   4   26.69    1.41
   3   1  -4   27.32    1.40
   3   1  -3  419.76   19.44
  -3  -1   3  437.46   19.45
   3   1  -3  424.71   19.45
  -3   1   2   10.78    0.69
   3   1  -2   10.20    0.73
  -3   1   1   14.39    0.80
   3  -1  -1   12.72    0.79
   3   1  -1   14.51    0.76
  -3  -1   1   13.31    0.76
  -3   1   0    2.21    0.43
   3  -1   0    1.22    0.44
  -3  -1   0    2.29    0.40
   3   1   0    1.90    0.44
  -3   1  -1   80.24    3.60
   3  -1   1   80.68    3.60
   3  -1   1   78.13    3.61
  -3   1  -1   78.21    3.61
   3   1   1   71.86    3.59
   3  -1   2   25.57    1.30
  -3   1  -2   24.27    1.32
  -3  -1  -2   25.08    1.24
  -3   1  -2   23.84    1.27
  -3  -1  -2   25.58    1.34
  -3   1  -2   25.20    1.20
   3  -1   2   24.54    1.28
  -3  -1  -3  400.10   18.96
   3  -1   3  439.18   18.96
  -3  -1  -3  404.31   18.94
   3  -1   3  438.23   18.94
   3   1   3  412.78   18.96
  -3  -1  -3  390.19   18.96
   3  -1   3  421.85   18.92
   3   1   4   14.28    0.95
   3   1   4   15.98    0.89
  -3  -1  -4   14.50    0.89
  -3  -1  -4   14.78    0.93
   3  -1   4   13.74    0.75
   3   1   5  334.18   15.79
   3   1   5  334.05   15.80
  -3  -1  -5  332.63   15.79
   3   1   5  343.81   15.79
   3   1   6  302.11   13.96
   3   1   6  306.16   13.97
   3   1   6  312.97   13.95
  -3  -1  -6  299.03   13.95
   3   1   7   18.65    1.24
   3   1   7   19.11    1.18
   3   1   7   18.72    1.24
   3   1   8  111.96    5.13
   3   1   8  104.99    5.11
   3   1   8  108.37    5.14
   3   1   9    8.79    1.05
   3   1   9    8.75    1.01
   3   1  10    4.05    0.94
   3   1  10    3.12    0.92
   3   1  11   88.67    3.87
   3   1  11   91.21    3.86
   3   1  12   -1.19    0.87
   3   1  12    0.22    0.41
   3  -1  12    0.52    0.71
   3   1  12    0.36    0.70
   3   1  12    0.41    0.85
   3  -1  13    3.28    0.81
   3   1  13    3.98    0.49
   3   1  13    3.03    0.95
   3   1  13    4.04    0.79
   3  -1  14   54.16    2.67
   3   1  14   51.83    2.56
   3  -1  14   57.40    2.77
   3   1  14   58.49    2.76
   3   1  15   22.38    1.56
   3  -1  15   20.54    1.54
   3   1  15   22.29    1.19
   3  -1  15   22.23    1.30
   3  -1  15   25.96    1.51
   3  -1  16    5.13    1.08
   3   1  16    4.36    1.13
   3  -1  16    3.97    0.81
   3  -1  16    4.34    1.07
   3  -1  16    3.14    1.02
   3   1  17   34.60    2.12
   3  -1  17   36.09    2.11
   3  -1  17   36.85    2.17
   3   1  17   34.20    2.21
   3  -1  17   38.16    1.95
   3  -1  18    1.51    0.82
   3   1  18    2.58    0.93
   3  -1  18    5.16    1.08
   3   1  18    1.59    1.10
   3  -1  18    3.96    1.18
   3   1  18    2.60    0.89
   3  -1  18    4.16    0.99
   3   1  18    2.49    1.21
   3   1  19    0.65    1.25
   3  -1  19    0.79    0.69
   3  -1  19    1.13    1.10
   3   1  19    2.72    1.00
   3  -1  19    2.27    1.18
   3   1  19    0.45    1.15
   3  -1  19    1.87    1.18
   3   1  19    0.18    1.18
   3   1  19    0.47    0.92
   3  -1  19    1.11    1.02
   3  -1  19    0.49    0.79
   3   1  20    6.38    1.39
   3  -1  20    6.47    1.37
   3  -1  20    6.59    0.81
   3  -1  20    7.05    1.21
   3   1  20    6.43    1.08
   3   1  20    8.81    1.29
   3  -1  20    8.95    1.21
   3   1  20    6.16    1.32
   3  -1  20    7.46    1.17
   3   1  20    5.93    1.05
   3  -1  20    5.53    0.91
   3   1  21    4.03    0.99
   3   1  21    4.40    1.32
   3   1  21    4.09    1.08
   3  -1  21    1.60    1.19
   3   1  21    3.72    1.26
   3  -1  21    5.45    1.11
   3  -1  21    5.20    1.26
   3  -1  21    4.02    1.17
   3   1  21    2.55    1.34
   3  -1  22    0.03    1.08
   3   1  22   -0.50    1.22
   3   1  22    0.90    0.97
   3  -1  22   -0.82    1.09
   3   1  22    0.78    1.31
   3  -1  22    0.44    1.28
   3   1  22   -0.94    1.08
   3  -1  22    1.96    1.18
   3   1  23    4.49    1.37
   3  -1  23    6.73    1.23
   3   1  23    7.76    1.13
   3  -1  23    5.55    1.24
   3   1  23    4.61    1.41
   3  -1  23    5.94    1.36
   3  -1  23    7.82    1.49
   3   1  23    3.93    1.15
   3  -1  23    5.34    1.29
   3  -1  24    1.92    1.28
   3  -1  24    1.27    1.17
   3   1  24   -0.44    1.32
   3   1  24    0.37    1.10
   3   1  24    1.66    1.47
   3  -1  24    1.53    1.32
   3  -1  24    2.80    1.49
   3  -1  24    0.83    1.19
   3   1  24    0.33    1.03
  -3  -2  25    0.14    1.49
  -3   2  25    1.03    1.52
  -3   2  24    0.23    1.57
  -3  -2  24    1.25    1.46
  -3  -2  24    3.43    1.29
  -3  -2  23    0.67    1.23
  -3   2  23   -1.17    1.61
  -3  -2  23    1.96    1.34
  -3  -2  23    1.68    1.22
  -3  -2  22    7.50    1.34
  -3  -2  22    8.47    1.49
  -3   2  22   11.77    1.62
  -3  -2  22    8.40    1.32
  -3   2  21    2.27    1.38
  -3  -2  21    0.78    1.14
  -3  -2  21    2.66    1.36
  -3  -2  21    2.20    1.14
  -3   2  20    9.01    1.43
  -3  -2  20    7.48    1.26
  -3  -2  20    9.65    1.42
  -3  -2  20   11.03    1.25
  -3   2  19    3.73    1.23
  -3  -2  19    1.26    1.06
  -3  -2  19    1.31    1.18
  -3  -2  19    4.12    1.05
  -3  -2  18    3.58    1.05
  -3  -2  18    5.33    1.20
  -3  -2  18    5.16    1.09
  -3   2  18    6.03    1.25
  -3  -2  17    0.80    1.01
  -3   2  17    1.26    1.11
  -3  -2  17    1.19    0.91
  -3  -2  17    0.55    1.07
  -3  -2  16    0.86    0.88
  -3   2  16    1.14    1.03
  -3  -2  16   -1.05    0.92
  -3  -2  16   -0.30    1.04
  -3  -2  16    0.02    0.94
  -3  -2  15    8.00    1.03
  -3  -2  15    9.34    1.02
  -3  -2  14   50.01    2.57
  -3  -2  13    4.83    0.87
   3  -2 -13    3.94    0.48
  -3  -2  12    6.01    0.86
   3  -2 -12    5.24    0.80
  -3  -2  12    4.54    0.96
   3  -2 -12    4.26    0.53
  -3  -2  12    4.61    0.84
  -3  -2  11    0.98    0.83
  -3  -2  11    1.13    0.90
   3  -2 -11    1.55    0.73
   3  -2 -11    2.00    0.49
  -3  -2  11    0.77    0.79
   3  -2 -11    2.06    0.96
  -3  -2  10   51.31    2.57
   3  -2 -10   51.21    2.40
  -3  -2  10   51.72    2.55
  -3  -2  10   48.87    2.61
   3  -2 -10   48.39    2.50
   3  -2 -10   48.89    2.65
  -3  -2   9   23.15    1.41
  -3  -2   9   22.47    1.41
  -3  -2   9   21.26    1.44
   3  -2  -9   20.53    1.33
   3  -2  -9   19.82    1.49
  -3  -2   8   47.21    2.30
   3  -2  -8   45.04    2.14
  -3  -2   8   46.54    2.30
   3  -2  -8   45.41    2.37
  -3  -2   8   41.94    2.32
   3  -2  -8   47.63    2.23
   3   2  -8   40.01    2.17
  -3  -2   7   35.54    1.93
  -3  -2   7   35.67    1.90
   3  -2  -7   36.27    1.76
   3   2  -7   35.03    1.90
  -3  -2   7   38.92    1.92
   3  -2  -7   39.71    1.99
   3   2  -7   35.84    1.82
   3  -2  -6  254.76   11.75
  -3  -2   6  269.57   11.82
   3   2  -6  263.19   11.82
  -3  -2   6  273.79   11.83
   3  -2  -6  249.58   11.74
   3   2  -6  261.64   11.78
  -3  -2   6  252.72   11.82
   3   2  -5  520.69   22.74
  -3  -2   5  492.74   22.74
   3   2  -5  484.51   22.74
  -3  -2   5  496.98   22.74
   3  -2  -5  494.40   22.68
   3   2  -5  517.84   22.71
  -3  -2   5  484.02   22.74
   3   2  -4   41.74    2.02
   3   2  -4   44.69    2.02
  -3  -2   4   40.05    2.02
   3  -2  -4   40.68    1.94
  -3  -2   4   40.68    2.02
   3   2  -4   38.07    2.01
  -3  -2   4   41.21    2.05
   3   2  -3   10.35    0.69
  -3  -2   3    8.68    0.56
   3   2  -3   10.57    0.72
  -3  -2   3   10.10    0.71
   3   2  -3    7.89    0.67
  -3  -2   3    8.38    0.76
   3   2  -2   20.48    1.03
  -3   2   2   20.11    1.07
   3   2  -2   17.75    0.96
  -3  -2   2   17.32    1.02
  -3  -2   2   19.74    1.09
   3   2  -2   18.80    1.10
   3   2  -2   18.40    1.05
   3   2  -1   51.37    2.57
  -3  -2   1   53.52    2.61
   3   2  -1   47.84    2.61
  -3   2   0 9582.55  440.27
   3   2   0 9999.00  440.29
  -3  -2   0 9973.28  440.29
  -3   2   0 9888.76  440.30
   3   2   0 9408.13  440.26
  -3   2  -1   31.30    1.54
   3  -2   1   35.49    1.47
  -3   2  -1   30.16    1.53
   3   2   1   28.58    1.50
  -3  -2  -1   25.83    1.50
   3   2   1   29.11    1.45
   3  -2   2   13.73    0.86
  -3   2  -2   13.88    0.85
   3  -2   2   14.80    0.84
  -3   2  -2   14.02    0.86
  -3   2  -2   13.61    0.82
   3   2   2   13.30    0.78
  -3  -2  -2   12.93    0.97
  -3   2  -3  228.10   10.61
   3  -2   3  243.99   10.64
   3  -2   3  234.67   10.62
   3   2   3  242.37   10.67
  -3  -2  -3  227.55   10.66
   3   2   3  226.97   10.59
  -3  -2  -4  148.86    6.94
   3  -2   4  164.75    6.92
   3  -2   4  156.02    6.88
  -3  -2  -4  146.35    6.94
   3   2   4  143.30    6.84
   3  -2   4  147.02    6.88
   3   2   4  155.18    6.95
   3  -2   5   45.62    2.08
  -3  -2  -5   42.60    2.19
   3  -2   5   44.53    2.07
  -3  -2  -5   40.71    2.14
   3   2   5   43.04    2.19
   3   2   5   42.35    2.00
  -3  -2  -6   37.93    1.82
   3  -2   6   32.41    1.71
  -3  -2  -6   40.96    1.92
   3   2   6   29.63    1.87
   3   2   7    4.41    1.02
  -3  -2  -7    3.84    0.92
   3   2   7    4.05    1.04
  -3  -2  -7    5.34    1.01
   3   2   8  419.69   19.00
  -3  -2  -8  403.88   18.98
   3   2   8  417.29   19.00
  -3  -2  -8  418.84   18.98
   3   2   9   21.65    1.54
   3   2   9   23.58    1.27
  -3  -2  -9   23.74    1.47
   3   2   9   20.22    1.53
   3   2  10   17.50    1.39
   3   2  10   19.40    1.38
   3   2  10   18.97    1.13
  -3  -2 -10   18.88    1.35
   3   2  11   36.76    2.04
   3   2  11   35.40    1.85
   3   2  11   36.63    2.05
   3   2  12    2.74    0.69
   3   2  12    2.03    0.99
   3   2  13   11.43    0.97
   3   2  14  160.12    7.36
   3   2  14  154.62    7.44
   3   2  15    1.65    0.86
   3  -2  15    4.00    0.84
   3   2  15    1.46    1.10
   3   2  16   15.77    1.42
   3  -2  16   17.00    1.29
   3   2  16   16.07    1.49
   3   2  16   16.51    1.20
   3  -2  16   16.75    1.19
   3   2  16   16.29    1.28
   3  -2  17    0.76    1.03
   3   2  17    0.44    1.13
   3  -2  17   -0.52    0.77
   3  -2  17    0.24    1.04
   3  -2  17   -0.19    0.80
   3   2  17    1.58    1.18
   3  -2  18    1.21    0.78
   3   2  18    1.33    1.19
   3  -2  18   -0.43    1.07
   3  -2  18    0.78    1.14
   3  -2  18   -0.64    1.06
   3   2  18    1.06    1.24
   3  -2  19    0.67    0.77
   3   2  19   -0.35    0.90
   3  -2  19   -0.55    1.12
   3   2  19    0.37    1.22
   3  -2  19   -0.48    1.20
   3  -2  19   -0.79    1.09
   3   2  19    0.50    1.26
   3   2  20   25.90    1.89
   3  -2  20   32.45    2.12
   3   2  20   33.76    2.17
   3  -2  20   32.51    2.00
   3  -2  20   38.14    1.82
   3   2  20   33.14    2.21
   3  -2  20   30.37    2.06
   3   2  20   31.24    1.84
   3  -2  20   34.72    2.19
   3  -2  21    4.28    1.33
   3  -2  21    3.44    1.22
   3   2  21    4.87    1.33
   3  -2  21    3.23    1.32
   3   2  21    2.46    1.01
   3   2  21    3.25    1.36
   3  -2  21    2.69    1.17
   3   2  21    1.98    0.91
   3   2  22    4.57    1.08
   3  -2  22    4.98    1.17
   3   2  22    2.48    1.38
   3  -2  22    3.78    1.28
   3   2  22    5.22    1.46
   3  -2  22    6.81    1.44
   3  -2  22    7.49    1.27
   3   2  22    2.79    0.96
   3  -2  23    0.08    1.06
   3   2  23   -1.05    1.35
   3  -2  23    1.52    1.26
   3   2  23    0.50    1.41
   3  -2  23    0.88    1.38
   3  -2  23   -0.21    1.21
   3   2  23    0.02    0.91
   3   2  24    1.62    1.41
   3  -2  24    0.70    1.08
   3  -2  24    2.37    1.32
   3   2  24    0.74    1.49
   3  -2  24    1.43    1.19
   3  -2  24    0.31    1.29
   3   2  24    0.99    0.94
   3  -2  24    2.35    1.30
  -3  -3  25    1.13    1.39
  -3  -3  25   -0.54    1.47
  -3   3  25    0.05    1.53
  -3  -3  24   -0.75    1.49
  -3   3  24   -0.04    1.45
  -3  -3  24    0.16    1.32
  -3  -3  24   -0.49    1.22
  -3   3  23    8.25    1.54
  -3  -3  23    4.73    1.26
  -3  -3  23    3.43    1.33
  -3  -3  23    6.63    1.53
  -3   3  22    2.59    1.44
  -3  -3  22    1.20    1.42
  -3  -3  22    2.16    1.14
  -3  -3  22    2.34    1.26
  -3   3  21    6.60    1.52
  -3  -3  21    3.33    1.36
  -3  -3  21    3.86    1.19
  -3  -3  21    4.18    1.06
  -3  -3  21    4.91    1.27
  -3   3  20    1.78    1.55
  -3  -3  20    2.02    1.27
  -3  -3  20    0.79    1.12
  -3  -3  20    1.48    0.99
  -3  -3  20    2.62    1.21
  -3   3  19    5.05    1.52
  -3  -3  19    4.49    1.27
  -3  -3  19    5.23    1.12
  -3  -3  19    2.55    1.03
  -3  -3  19    3.78    1.21
  -3  -3  18    9.73    1.18
  -3   3  18   11.42    1.59
  -3  -3  18    7.35    1.11
  -3  -3  18    9.70    1.29
  -3   3  17   47.24    2.53
  -3  -3  17   37.99    2.39
  -3  -3  17   41.59    2.34
   3  -3 -16   19.88    1.58
  -3   3  16   20.85    1.57
  -3  -3  16   16.43    1.44
  -3  -3  16   17.68    1.41
  -3   3  15    0.38    1.06
  -3  -3  15    0.85    0.97
  -3  -3  15    1.53    0.91
   3  -3 -15    2.05    1.11
  -3   3  14    5.81    1.09
   3  -3 -14    5.38    1.12
  -3  -3  14    4.37    0.94
  -3  -3  14    3.83    0.94
   3  -3 -13   12.08    0.72
  -3  -3  13   11.71    1.12
   3  -3 -13   11.66    0.99
   3  -3 -12    5.53    0.51
  -3  -3  12    4.64    0.92
   3  -3 -12    5.46    0.74
  -3   3  11   -0.27    0.96
  -3  -3  11    0.77    0.88
  -3  -3  11    1.16    0.88
  -3  -3  11    0.94    0.86
   3  -3 -11    1.35    0.66
  -3   3  10    1.42    1.01
   3  -3 -10    1.55    1.03
  -3  -3  10    3.33    0.93
  -3  -3  10    2.88    0.91
  -3  -3  10    4.18    0.96
   3  -3 -10    2.76    0.68
  -3  -3   9   55.52    2.77
  -3   3   9   58.01    2.81
   3  -3  -9   54.92    2.84
  -3  -3   9   49.49    2.73
   3  -3  -9   54.01    2.63
   3   3  -9   50.56    2.64
  -3  -3   9   57.54    2.75
  -3   3   8  107.28    4.80
   3   3  -8   97.99    4.66
   3  -3  -8   96.21    4.56
  -3  -3   8   96.55    4.72
  -3  -3   8  105.53    4.75
  -3  -3   8  102.81    4.74
  -3   3   7   15.21    1.29
   3   3  -7   12.46    1.04
   3  -3  -7   12.75    0.76
  -3  -3   7   14.53    1.16
  -3  -3   7   16.18    1.20
  -3  -3   7   15.26    1.16
  -3   3   6   46.83    2.34
   3   3  -6   43.23    2.22
  -3  -3   6   44.65    2.25
  -3  -3   6   43.48    2.25
  -3  -3   6   42.93    2.27
  -3  -3   5    2.17    0.76
   3   3  -5    1.41    0.66
  -3  -3   5    1.04    0.67
  -3   3   5    1.87    1.02
   3  -3  -5    1.21    0.53
   3   3  -5    1.27    0.68
  -3  -3   5    2.01    0.68
  -3  -3   4   42.94    2.15
  -3   3   4   47.54    2.22
  -3  -3   4   44.06    2.17
   3   3  -4   45.09    2.17
   3  -3  -4   40.16    2.11
   3   3  -4   44.16    2.17
  -3  -3   4   42.70    2.18
  -3  -3   3   81.48    3.51
  -3   3   3   69.84    3.49
   3   3  -3   70.48    3.39
   3   3  -3   77.61    3.47
   3  -3  -3   76.27    3.46
  -3  -3   3   73.02    3.47
  -3   3   2    6.97    0.72
   3  -3  -2    6.91    0.66
   3   3  -2    6.75    0.65
  -3  -3   2    5.67    0.72
  -3  -3   2    6.65    0.60
   3  -3  -2    6.26    0.62
   3  -3  -1  147.00    6.55
  -3   3   1  138.01    6.55
   3   3  -1  146.47    6.54
   3  -3  -1  143.61    6.56
  -3  -3   1  139.81    6.52
  -3  -3   1  138.61    6.56
  -3   3   0    3.81    0.40
   3  -3   0    3.41    0.53
   3   3   0    2.65    0.49
  -3  -3   0    2.32    0.40
  -3  -3   0    2.35    0.57
  -3  -3  -1   86.98    3.80
   3  -3   1   81.23    3.77
  -3  -3  -1   80.32    3.86
  -3   3  -1   78.35    3.81
  -3   3  -1   79.18    3.79
  -3  -3  -2   72.95    3.42
  -3  -3  -2   75.90    3.51
  -3   3  -2   71.81    3.45
  -3   3  -2   72.91    3.44
  -3  -3  -3   99.13    4.48
  -3   3  -3   91.27    4.48
  -3  -3  -3   93.44    4.56
   3   3   3  107.62    4.60
  -3   3  -3   93.64    4.52
   3  -3   3  103.01    4.52
  -3   3  -4   54.97    2.67
   3   3   4   57.70    2.79
  -3  -3  -4   51.99    2.61
   3  -3   4   60.10    2.71
  -3   3  -4   56.92    2.62
  -3  -3  -4   55.24    2.79
  -3  -3  -4   56.86    2.77
   3  -3   5   48.70    2.37
  -3  -3  -5   43.45    2.47
   3   3   5   49.34    2.48
   3   3   6   10.71    1.23
   3  -3   6   10.84    0.79
   3  -3   6    9.84    1.01
   3  -3   6   10.71    0.85
   3   3   6   11.31    0.63
  -3  -3  -6   10.63    1.19
   3   3   7   49.67    2.67
  -3  -3  -7   58.52    2.79
   3  -3   7   50.46    2.45
   3  -3   7   52.34    2.45
  -3  -3  -7   48.87    2.62
   3   3   7   48.82    2.37
   3   3   8    0.70    0.48
  -3  -3  -8    2.33    1.04
   3  -3   8    0.70    0.58
   3   3   8    1.45    1.01
   3  -3   8    1.57    0.62
  -3  -3  -8    1.30    0.91
  -3  -3  -9   79.98    4.01
   3   3   9   87.45    4.09
  -3  -3  -9   79.94    4.05
   3   3   9   87.33    3.87
   3  -3   9   80.85    3.91
   3  -3   9   81.09    3.88
   3   3   9   83.17    4.07
   3   3  10   40.36    1.98
  -3  -3 -10   39.01    2.21
   3  -3  10   41.18    1.98
   3   3  10   40.01    2.25
   3   3  10   39.31    2.26
   3   3  11  174.31    7.53
   3  -3  11  154.62    7.51
   3   3  12   12.79    0.96
   3  -3  12   14.92    0.88
   3   3  13    9.68    0.88
   3   3  13    9.52    1.17
   3  -3  13    9.19    0.73
   3   3  14   23.44    1.72
   3  -3  14   26.35    1.37
   3  -3  14   29.05    1.54
   3   3  14   22.95    1.49
   3   3  14   27.26    1.79
   3   3  15    7.16    0.93
   3   3  15    7.40    1.27
   3  -3  15    8.41    0.73
   3   3  15    7.07    1.24
   3  -3  15    9.02    0.93
   3   3  15   10.64    0.88
   3   3  16    2.16    1.18
   3   3  16    2.43    0.77
   3  -3  16    2.03    0.57
   3  -3  16    0.97    0.82
   3   3  16    3.18    0.87
   3   3  16    2.05    1.24
   3   3  17  128.74    6.18
   3   3  17  136.03    6.22
   3   3  17  145.36    6.00
   3  -3  17  131.54    6.12
   3   3  17  132.99    6.02
   3  -3  18    2.77    1.09
   3   3  18    0.64    1.26
   3   3  18    1.50    0.83
   3   3  18    2.58    1.33
   3  -3  18    2.32    1.06
   3  -3  18    2.42    0.55
   3  -3  18    1.43    0.80
   3   3  19    6.55    1.36
   3  -3  19    8.74    1.26
   3   3  19   10.60    1.51
   3  -3  19    7.87    1.20
   3  -3  19    6.11    0.64
   3  -3  19    7.46    0.97
   3  -3  20    1.91    1.28
   3  -3  20    1.31    1.15
   3   3  20    0.11    1.34
   3   3  20    3.34    1.38
   3  -3  20    0.49    1.15
   3  -3  20    0.95    0.89
   3  -3  21   11.10    1.14
   3   3  21   12.91    1.64
   3  -3  21   10.00    1.43
   3   3  21   10.92    1.59
   3  -3  21   13.57    1.21
   3  -3  21   13.02    1.45
   3  -3  21   10.50    1.53
   3  -3  22    2.69    1.25
   3  -3  22   -2.04    1.10
   3   3  22   -1.61    1.42
   3   3  22   -2.19    1.45
   3  -3  22   -0.82    1.21
   3  -3  22    0.99    1.35
   3  -3  22    0.76    0.87
   3  -3  23    4.41    1.35
   3  -3  23    5.90    1.19
   3   3  23    2.30    1.48
   3   3  23    4.58    1.57
   3  -3  23    6.98    1.33
   3  -3  23    4.60    0.96
   3  -3  23    3.34    1.43
  -3   4  24    0.14    1.56
  -3  -4  24    2.81    1.58
  -3  -4  24    3.01    1.37
  -3  -4  24    1.96    1.43
  -3   4  23    0.09    1.45
  -3  -4  23    0.27    1.46
  -3  -4  23    0.04    1.26
  -3  -4  23   -0.15    1.12
  -3  -4  23    0.24    1.39
  -3   4  22    6.21    1.54
  -3  -4  22    5.45    1.47
  -3  -4  22    5.65    1.30
  -3  -4  22    4.32    1.18
  -3  -4  22    5.15    1.38
  -3   4  21    4.73    1.43
  -3  -4  21    3.91    1.40
  -3  -4  21    4.28    1.27
  -3  -4  21    4.11    1.14
  -3  -4  21    4.94    1.32
  -3  -4  20   44.03    2.58
  -3  -4  20   45.85    2.66
  -3  -4  20   37.79    2.48
  -3   4  19    4.70    1.38
  -3  -4  19    1.40    1.18
  -3  -4  19    2.17    1.24
  -3  -4  19    1.69    1.12
  -3   4  18    0.21    1.28
   3  -4 -18    0.91    1.31
  -3  -4  18    2.75    1.11
  -3  -4  18    2.18    1.21
  -3  -4  18    1.46    1.04
  -3   4  17   -0.92    1.25
   3  -4 -17    1.63    1.25
  -3  -4  17    2.32    1.08
  -3  -4  17    1.02    1.01
  -3  -4  17    2.20    1.11
  -3   4  16   21.65    1.69
   3  -4 -16   19.65    1.67
  -3  -4  16   20.41    1.55
  -3  -4  16   20.44    1.59
  -3  -4  16   18.31    1.47
  -3   4  15    0.24    1.19
   3  -4 -15    1.71    1.19
  -3  -4  15    0.25    0.99
  -3  -4  15    2.06    0.96
  -3  -4  15    1.75    1.02
  -3   4  14   38.23    2.11
   3  -4 -14   33.04    2.06
  -3  -4  14   35.58    1.99
  -3  -4  14   32.60    1.99
   3  -4 -14   33.44    1.61
  -3   4  13    2.99    1.09
  -3  -4  13    1.40    0.88
   3  -4 -13    0.63    1.04
   3  -4 -13    1.69    0.41
  -3  -4  13    2.81    0.94
   3  -4 -13    1.40    0.69
   3  -4 -12    1.22    0.65
   3  -4 -12    1.31    1.02
   3  -4 -11    1.80    0.61
   3  -4 -10   20.58    1.25
  -3  -4  10   24.75    1.49
  -3  -4   9   10.23    1.03
  -3   4   9    8.59    1.18
   3   4  -9    7.12    0.53
  -3  -4   9   10.05    1.02
  -3  -4   9   11.30    1.04
   3   4  -9    8.37    0.89
  -3   4   8  112.64    4.93
   3   4  -8   98.33    4.82
  -3  -4   8   99.06    4.86
  -3  -4   8   99.82    4.87
  -3  -4   8  103.48    4.87
  -3  -4   7    9.22    1.00
  -3   4   7    6.93    1.11
   3   4  -7    6.58    0.96
  -3  -4   7    7.52    1.02
  -3  -4   7    8.14    1.06
  -3   4   6    9.22    1.23
  -3  -4   6   10.25    1.06
  -3  -4   6   10.05    1.07
   3   4  -6   14.16    1.09
  -3  -4   6   11.24    1.11
  -3  -4   5   52.72    2.62
  -3  -4   5   53.10    2.59
  -3   4   5   55.54    2.69
   3  -4  -5   50.83    2.54
   3   4  -5   49.58    2.62
  -3  -4   5   48.36    2.62
   3   4  -4    7.84    0.99
  -3   4   4   10.23    1.10
  -3  -4   4    9.55    0.92
  -3  -4   4   10.55    0.95
  -3  -4   4    8.60    0.97
   3  -4  -4    8.88    0.89
   3  -4  -3    2.72    0.82
  -3  -4   3    2.90    0.77
  -3   4   3    2.40    0.73
  -3  -4   3    2.38    0.75
   3   4  -3    3.30    0.84
   3  -4  -3    2.62    0.75
  -3  -4   3    2.46    0.71
  -3   4   3    2.94    0.90
   3   4  -3    2.48    0.74
   3   4  -3    2.14    0.42
  -3  -4   2   19.62    1.23
   3  -4  -2   23.69    1.40
  -3  -4   2   20.59    1.30
   3   4  -2   20.80    1.26
   3  -4  -2   22.25    1.32
   3   4  -2   22.67    1.36
  -3   4   2   22.48    1.24
  -3   4   1   46.82    2.18
   3  -4  -1   46.72    2.26
   3   4  -1   44.68    2.21
   3  -4  -1   47.97    2.27
  -3  -4   1   42.61    2.17
  -3  -4   1   41.21    2.24
  -3  -4   0  717.36   31.76
   3   4   0  696.54   31.72
   3  -4   0  715.85   31.77
  -3  -4   0  688.04   31.70
   3  -4   0  683.86   31.74
   3  -4   1   15.56    0.96
  -3   4  -1   14.82    0.94
   3   4   1   14.37    0.86
  -3  -4  -1   11.47    0.75
   3  -4   1   14.59    1.07
  -3  -4  -1   11.46    0.97
  -3  -4  -1   13.49    1.11
  -3  -4  -2   38.51    2.14
   3  -4   2   41.97    2.10
   3   4   2   37.84    1.92
  -3   4  -2   43.34    2.00
  -3  -4  -2   38.46    2.00
   3  -4   3    4.31    0.42
  -3  -4  -3    3.88    0.70
  -3  -4  -3    3.70    0.98
  -3   4  -3    4.11    0.81
   3  -4   3    3.78    0.89
   3  -4   4    6.58    0.98
   3   4   4    5.99    1.18
  -3  -4  -4    5.95    1.18
  -3  -4  -4    7.54    1.09
  -3   4  -4    6.85    0.66
  -3  -4  -4    7.69    0.72
  -3   4  -4    7.86    0.81
   3  -4   4    6.10    0.89
   3  -4   5   13.78    1.21
  -3  -4  -5   16.84    1.42
  -3   4  -5   14.69    1.07
   3  -4   5   17.75    1.16
  -3  -4  -5   15.06    0.95
   3   4   5   18.04    1.40
  -3  -4  -6    8.48    1.16
  -3   4  -6    6.74    0.78
   3   4   6    6.86    1.17
   3  -4   6    6.98    0.91
   3  -4   6    6.05    0.96
  -3  -4  -7   10.99    1.26
   3  -4   7   10.77    1.06
   3   4   7   11.23    1.27
   3  -4   7   14.20    1.05
   3  -4   8    7.12    0.93
   3   4   8    8.81    1.14
   3  -4   8    8.53    0.94
  -3  -4  -8    7.30    1.26
  -3  -4  -9    3.78    0.95
   3  -4   9    3.15    0.57
   3  -4   9    3.60    0.83
   3  -4  10   52.36    2.52
   3  -4  10   46.98    2.37
   3  -4  11    1.12    0.62
   3  -4  11    1.96    0.82
   3  -4  12    9.92    1.00
   3  -4  12    7.31    0.79
   3   4  12    6.43    1.12
   3   4  13   34.35    1.67
   3  -4  13   32.69    1.77
  -3  -4 -13   30.23    1.97
   3   4  13   32.08    2.02
   3   4  14  168.98    7.78
   3   4  14  156.45    7.78
   3   4  14  178.59    7.56
   3  -4  14  152.06    7.61
  -3  -4 -14  151.21    7.75
   3   4  15    2.92    1.28
   3   4  15    4.30    1.23
  -3  -4 -15    3.37    1.21
   3  -4  15    4.47    0.87
   3   4  15    5.18    0.70
   3   4  16   39.31    1.98
   3   4  16   36.49    2.38
   3   4  16   38.75    2.39
   3   4  17    6.25    1.42
   3   4  17    8.14    0.84
   3   4  17    6.36    1.37
   3  -4  17    8.38    1.01
   3  -4  17    7.67    1.20
   3  -4  18    6.71    1.25
   3   4  18    3.04    1.38
   3  -4  18    6.18    1.17
   3   4  18    5.37    1.44
   3  -4  18    4.68    0.81
   3   4  18    5.29    0.80
   3  -4  19    2.78    1.17
   3  -4  19    4.12    0.87
   3  -4  19    3.15    1.25
   3   4  19    5.20    1.42
   3  -4  19    2.68    0.99
   3   4  19    4.58    0.79
   3   4  19    4.20    1.43
   3   4  20   24.94    2.01
   3  -4  20   23.74    1.85
   3  -4  20   26.10    1.85
   3  -4  20   22.75    1.62
   3  -4  20   23.78    1.49
   3  -4  21    4.56    0.84
   3   4  21    4.63    1.47
   3  -4  21    5.88    1.29
   3  -4  21    4.33    0.93
   3  -4  21    4.89    1.28
   3  -4  21    4.61    1.06
   3  -4  22   11.98    1.51
   3  -4  22   11.92    1.41
   3   4  22   10.95    1.69
   3  -4  22    8.27    1.21
   3  -4  22    9.54    1.58
   3  -4  23    0.30    1.30
   3   4  23   -2.55    1.57
   3  -4  23    0.24    1.23
   3  -4  23   -0.16    0.99
   3  -4  23    0.98    1.37
  -3  -5  23    3.20    1.48
  -3   5  23    3.59    1.62
  -3   5  23    3.07    1.57
  -3  -5  23    4.39    1.46
  -3  -5  23    4.41    1.26
  -3  -5  23    1.69    1.52
  -3   5  22   -0.41    1.51
  -3  -5  22    2.03    1.37
  -3  -5  22    0.84    1.20
  -3  -5  22   -0.55    1.28
  -3   5  21    3.71    1.49
  -3  -5  21    3.25    1.28
  -3  -5  21    1.62    1.32
  -3  -5  21    3.07    1.21
  -3   5  20    1.83    1.47
   3  -5 -20   -0.38    1.45
  -3  -5  20   -0.68    1.25
  -3  -5  20   -0.87    1.29
  -3  -5  20   -1.93    1.18
  -3   5  19    1.11    1.38
   3  -5 -19    1.69    1.40
  -3  -5  19    0.07    1.20
  -3  -5  19   -0.60    1.23
  -3  -5  19    1.16    1.14
  -3   5  18    9.66    1.53
   3  -5 -18    9.05    1.49
  -3  -5  18    8.64    1.37
  -3  -5  18   10.98    1.40
  -3  -5  18    9.61    1.30
  -3   5  17   13.34    1.60
   3  -5 -17   15.13    1.62
  -3  -5  17   15.18    1.48
  -3  -5  17   13.74    1.46
  -3  -5  17   14.15    1.41
  -3   5  16    2.98    1.31
   3  -5 -16    2.47    1.28
  -3  -5  16    2.06    1.14
  -3  -5  16    5.29    1.15
  -3  -5  16    2.19    1.12
  -3   5  15    6.41    1.32
  -3  -5  15    3.39    1.16
   3  -5 -15    5.90    1.28
  -3  -5  15    4.69    1.12
  -3  -5  15    3.80    1.12
   3  -5 -14   25.13    1.22
  -3  -5  14   22.48    1.67
   3  -5 -14   25.32    1.85
  -3  -5  14   24.70    1.70
  -3   5  14   27.03    1.84
  -3  -5  14   26.41    1.71
  -3   5  13    4.85    1.24
  -3  -5  13    4.47    1.03
   3  -5 -13    5.11    0.73
  -3  -5  13    5.53    1.05
   3  -5 -13    4.33    1.25
  -3  -5  13    5.85    1.04
   3  -5 -12   18.92    1.15
  -3  -5  12   18.10    1.39
  -3  -5  12   20.52    1.40
  -3   5  12   20.59    1.54
   3  -5 -12   17.59    1.52
  -3  -5  12   16.91    1.36
  -3   5  11  135.88    6.41
  -3  -5  11  122.15    6.34
   3  -5 -11  140.91    6.24
   3   5 -10   13.81    0.86
   3  -5 -10   18.55    0.98
   3   5  -9  126.70    5.97
  -3   5   8   21.70    1.52
  -3  -5   8   21.06    1.38
  -3  -5   8   19.04    1.38
   3   5  -8   20.01    1.35
   3   5  -7    3.39    0.90
  -3  -5   7    4.77    0.88
  -3   5   7    5.31    1.09
  -3  -5   7    4.54    0.87
  -3  -5   7    5.16    0.91
  -3   5   6   37.85    2.05
  -3  -5   6   35.95    1.91
  -3   5   6   36.17    1.94
  -3  -5   6   35.54    1.94
  -3  -5   6   31.24    1.88
   3   5  -6   35.40    1.98
  -3   5   5   41.52    2.10
  -3  -5   5   36.98    1.94
   3  -5  -5   38.35    2.01
  -3   5   5   40.78    1.98
  -3  -5   5   35.80    1.96
  -3  -5   5   29.75    1.86
   3   5  -5   33.25    2.00
   3  -5  -4    1.11    0.94
  -3  -5   4    0.06    0.84
  -3   5   4    0.71    0.83
  -3  -5   4   -0.09    0.68
   3  -5  -4    0.52    0.79
   3   5  -4    1.26    0.95
  -3  -5   4    0.98    0.74
   3   5  -4    1.05    0.37
  -3  -5   4    0.25    0.37
  -3  -5   3  186.85    8.46
   3  -5  -3  202.73    8.55
  -3  -5   3  185.61    8.48
   3  -5  -3  189.61    8.49
   3   5  -3  180.21    8.53
  -3   5   3  194.33    8.48
  -3  -5   2   11.17    0.89
  -3  -5   2    8.36    0.87
   3  -5  -2   13.26    1.19
   3   5  -2   11.15    1.14
   3  -5  -2   10.69    1.09
  -3   5   2   12.50    0.97
  -3  -5   1   15.76    1.01
   3  -5  -1   18.22    1.22
  -3   5   1   17.73    1.12
   3   5  -1   18.06    1.31
   3  -5  -1   17.22    1.25
  -3  -5   1   13.10    1.03
  -3  -5   0    9.87    0.76
   3  -5   0   12.06    1.01
  -3  -5   0    8.76    0.92
   3   5   0   10.96    0.85
   3   5   0   10.89    1.11
   3  -5   0   11.66    1.13
  -3  -5   0    9.92    1.14
  -3  -5  -1   31.00    1.62
   3  -5   1   33.00    1.80
  -3   5  -1   33.88    1.73
   3  -5   1   35.95    1.89
   3   5   1   33.70    1.68
  -3  -5  -1   31.13    1.77
  -3  -5  -1   37.47    1.95
  -3  -5  -2   16.28    1.34
   3  -5   2   16.40    1.31
   3   5   2   17.30    1.00
  -3  -5  -2   16.67    0.91
  -3  -5  -2   18.01    1.18
  -3   5  -2   20.04    1.10
  -3  -5  -3  339.11   15.00
   3   5   3  308.32   14.93
   3  -5   3  335.59   14.92
  -3  -5  -3  331.60   15.07
  -3   5  -3  323.10   15.02
   3  -5   3  345.87   15.06
   3  -5   4    4.52    0.95
  -3  -5  -4    5.51    0.72
   3   5   4    4.97    0.48
  -3  -5  -4    4.99    1.05
  -3   5  -4    6.64    0.63
  -3  -5  -4    5.22    1.17
  -3   5  -4    4.60    0.84
   3  -5   4    4.86    0.51
   3   5   5   21.77    1.46
  -3  -5  -5   18.95    1.47
  -3   5  -5   17.35    1.18
   3  -5   5   18.29    1.32
   3   5   5   17.29    0.92
  -3  -5  -5   18.31    1.08
   3  -5   5   20.19    1.21
  -3   5  -5   18.16    1.01
   3   5   6    8.85    1.16
   3  -5   6    8.54    1.00
   3   5   6    8.16    0.50
   3  -5   6    8.52    0.88
  -3   5  -6    8.45    0.82
  -3  -5  -6    9.86    0.71
   3  -5   7   13.28    1.05
  -3   5  -7   10.98    0.91
  -3  -5  -7   13.10    0.80
   3  -5   7   13.45    1.11
   3  -5   8    0.11    0.78
   3  -5   9   70.77    3.47
   3   5  10   10.34    1.17
   3  -5  10   11.82    1.09
   3   5  10    9.16    0.52
  -3  -5 -10   10.82    1.23
  -3  -5 -11  143.35    6.86
   3   5  11  144.53    6.58
   3   5  11  141.96    6.86
   3   5  12    7.02    0.52
  -3  -5 -12    6.67    1.12
   3  -5  12    5.98    0.73
   3   5  12    8.09    1.26
  -3  -5 -13   11.21    1.32
   3   5  13   12.64    1.42
   3  -5  13    9.31    0.90
   3   5  13   12.89    0.73
   3  -5  14   12.14    1.00
   3   5  14   14.25    0.81
  -3  -5 -14   11.33    1.45
   3  -5  14   13.70    1.23
   3   5  14   14.08    1.52
   3   5  15    7.36    1.35
   3  -5  15    4.75    0.81
   3   5  15    5.83    0.60
  -3  -5 -15    6.97    1.26
   3  -5  15    5.03    0.99
   3  -5  16    1.36    0.95
   3  -5  16    1.10    1.10
   3   5  16    2.78    1.34
   3   5  16    0.80    0.55
   3  -5  16    1.98    0.76
  -3  -5 -16    1.87    1.24
   3  -5  17   17.68    1.32
   3  -5  17   20.98    1.55
   3   5  17   20.77    1.19
   3  -5  17   23.48    1.71
  -3  -5 -17   21.67    1.77
   3  -5  17   23.18    1.49
   3   5  17   21.77    1.84
   3  -5  18    3.09    0.93
   3  -5  18    2.94    1.28
   3   5  18    4.10    1.42
   3   5  18    1.67    0.68
   3  -5  18    1.66    0.96
   3  -5  18    4.51    1.24
   3  -5  18    1.54    0.82
   3   5  19    0.29    1.42
   3  -5  19    1.28    0.89
   3  -5  19    0.15    0.96
   3  -5  19    2.40    1.27
   3  -5  19   -1.24    1.27
   3   5  20   -0.09    1.48
   3  -5  20   -0.39    1.24
   3  -5  20    0.57    0.89
   3  -5  20    0.99    1.27
   3  -5  20   -0.17    1.06
   3  -5  21    1.49    1.24
   3   5  21    0.05    1.52
   3  -5  21   -1.58    1.37
   3  -5  21    0.55    1.08
   3  -5  21    2.26    0.89
   3   5  22   -0.71    1.61
   3  -5  22    0.29    1.33
   3  -5  22    1.62    1.15
   3  -5  22    2.23    1.42
  -3   6  22    6.47    1.67
  -3   6  22    4.48    1.62
  -3  -6  22    6.64    1.52
  -3  -6  22    3.59    1.32
  -3  -6  22    7.62    1.52
  -3  -6  21    3.72    1.41
  -3   6  21    3.29    1.60
  -3   6  21    2.93    1.57
  -3  -6  21   -1.32    1.41
  -3  -6  21    2.15    1.28
   3  -6 -21    3.64    1.60
  -3  -6  20    8.54    1.51
  -3   6  20   13.02    1.73
  -3   6  20   12.11    1.73
  -3  -6  20   12.23    1.55
  -3  -6  20   11.17    1.45
   3  -6 -20    8.56    1.67
  -3  -6  19    2.04    1.32
  -3   6  19    1.03    1.46
  -3   6  19    2.51    1.46
  -3  -6  19    0.51    1.30
  -3  -6  19    0.66    1.21
   3  -6 -19    0.21    1.44
  -3  -6  18    4.26    1.30
  -3   6  18    7.26    1.51
  -3   6  18    3.96    1.41
  -3  -6  18    6.78    1.32
  -3  -6  18    1.94    1.21
   3  -6 -18    2.68    1.49
  -3  -6  17    9.49    1.35
  -3   6  17    9.24    1.48
  -3   6  17   10.55    1.46
  -3  -6  17   10.61    1.30
  -3  -6  17    8.34    1.31
   3  -6 -17    9.60    1.42
  -3  -6  16   -0.16    1.16
  -3   6  16    2.29    1.42
  -3   6  16   -0.50    1.28
  -3  -6  16   -0.25    1.10
   3  -6 -16    1.61    1.33
  -3  -6  16   -0.48    1.17
  -3  -6  15    3.34    1.16
  -3   6  15    6.94    1.41
  -3  -6  15    3.84    1.17
  -3   6  15    5.08    1.30
  -3  -6  15    3.97    1.17
   3  -6 -15    4.97    1.40
  -3  -6  14   34.32    2.17
  -3   6  14   39.97    2.31
  -3   6  14   37.28    2.21
  -3  -6  14   32.02    2.14
  -3  -6  14   34.65    2.16
   3  -6 -14   38.13    2.35
  -3  -6  13   12.76    1.36
   3  -6 -13   11.46    0.91
  -3   6  13   13.86    1.44
  -3   6  13   13.42    1.40
  -3  -6  13   10.72    1.26
  -3  -6  13   12.46    1.30
   3  -6 -13   13.36    1.51
  -3  -6  12    8.56    1.18
  -3   6  12    8.00    1.34
   3  -6 -12    9.72    0.79
  -3   6  12    9.11    1.20
  -3  -6  12    7.75    1.21
  -3  -6  12    8.50    1.13
  -3  -6  11    3.64    1.00
  -3   6  11    4.46    1.10
  -3   6  11    7.36    1.20
  -3  -6  11    4.20    1.05
   3   6 -11    4.58    0.60
   3  -6 -11    4.78    0.67
  -3  -6  11    5.90    1.03
  -3  -6  10   15.67    1.30
   3   6 -10   14.04    0.97
  -3  -6  10   18.32    1.27
  -3  -6   9    4.15    0.91
  -3   6   7   25.48    1.64
  -3  -6   7   27.00    1.61
   3  -6  -6   57.90    2.56
  -3  -6   6   57.81    2.82
  -3  -6   6   60.37    2.81
  -3   6   6   62.12    2.84
  -3  -6   5    0.73    0.79
   3  -6  -5    0.56    0.93
  -3   6   5   -0.37    0.87
  -3  -6   5    0.26    0.37
  -3  -6   5    1.13    0.73
  -3   6   4    9.63    0.96
  -3  -6   4    8.46    0.85
   3  -6  -4    9.01    1.05
   3   6  -4    7.30    0.53
  -3  -6   4    7.20    0.88
  -3  -6   4    9.10    0.91
   3  -6  -3   27.98    1.59
  -3   6   3   24.14    1.41
   3  -6  -3   22.96    1.45
  -3  -6   3   23.53    1.33
  -3  -6   3   18.72    1.35
   3  -6  -2   14.69    1.21
  -3   6   2   14.17    1.09
   3  -6  -2   14.39    1.16
  -3  -6   2   14.47    0.98
  -3  -6   2   12.99    1.04
   3  -6  -1   29.11    1.61
  -3  -6   1   22.07    1.48
  -3  -6   1   27.66    1.45
   3  -6  -1   28.11    1.63
  -3  -6   1   29.28    1.64
  -3  -6   0  579.47   24.32
   3  -6   0  574.94   24.30
  -3  -6   0  559.09   24.22
  -3   6   0  550.02   24.23
   3  -6   0  567.81   24.32
   3   6   0  533.91   24.32
   3  -6   1   85.95    4.06
   3   6   1   76.77    4.04
  -3  -6  -1   80.79    3.87
   3  -6   1   84.83    4.00
  -3  -6  -1   74.34    3.96
  -3  -6  -1   88.38    4.06
  -3   6  -1   93.07    3.92
   3  -6   2   11.03    0.96
  -3  -6  -2    9.71    0.91
  -3  -6  -2   10.11    1.07
  -3   6  -2   11.27    0.81
  -3  -6  -2    9.73    0.64
   3   6   2    8.35    1.02
   3  -6   2    9.93    1.07
   3   6   3    8.36    1.01
  -3  -6  -3    8.18    0.85
  -3  -6  -3   10.41    1.07
   3  -6   4    5.37    0.52
  -3  -6  -4    5.03    0.98
   3   6   4    5.07    0.92
  -3   6  -4    4.39    0.83
  -3  -6  -4    6.23    0.74
  -3   6  -5    2.20    0.48
  -3  -6  -5    1.50    0.66
  -3   6  -5    2.19    0.76
   3  -6   5    2.94    0.46
  -3  -6  -6   55.02    2.58
  -3   6  -6   50.09    2.63
  -3  -6  -7   32.56    1.72
   3  -6   7   37.49    1.86
  -3  -6  -7   32.14    2.01
  -3   6  -7   33.85    1.82
  -3  -6  -8  158.59    7.29
   3  -6   8  159.36    7.38
  -3   6  -8  147.70    7.35
   3   6   9    7.70    1.21
   3  -6   9    6.75    1.01
  -3  -6  -9    7.59    1.35
  -3  -6 -10    0.24    1.14
   3   6  10   -1.09    1.14
   3  -6  10   -0.04    0.93
   3  -6  10    0.21    0.93
  -3  -6 -11    2.04    1.15
  -3  -6 -11    4.57    1.22
   3   6  11    4.57    1.27
   3  -6  11    3.01    0.98
  -3  -6 -12   15.01    1.48
   3  -6  12   14.69    1.32
   3   6  12   16.09    1.56
  -3  -6 -13    9.76    1.34
   3  -6  13    7.88    1.12
   3   6  13    6.96    1.42
   3   6  14   19.28    1.61
  -3  -6 -14   11.77    1.45
   3  -6  14   15.30    1.29
   3   6  14   13.04    1.14
   3  -6  14   15.02    1.38
   3  -6  14   13.16    1.29
   3  -6  15    0.03    1.11
   3  -6  15    0.05    0.99
   3   6  15   -1.16    0.80
  -3  -6 -15    0.27    1.23
   3  -6  15    0.27    1.04
   3   6  15    1.52    1.38
   3  -6  16    1.84    1.22
   3  -6  16    3.21    1.01
  -3  -6 -16    2.26    1.27
   3   6  16    2.49    0.79
   3   6  16    3.21    1.43
   3  -6  16    1.06    1.10
   3  -6  17   -0.23    1.11
   3  -6  17    0.83    1.11
  -3  -6 -17    0.11    1.29
   3   6  17   -0.51    0.74
   3  -6  17    0.94    1.20
   3  -6  17    0.80    0.98
   3   6  17    2.29    1.45
   3  -6  18   -1.11    1.04
  -3  -6 -18   -0.66    1.32
   3  -6  18    1.10    0.98
   3  -6  18    1.05    1.15
   3   6  18   -1.48    1.50
   3  -6  18   -0.23    1.30
   3  -6  18    0.45    1.24
   3  -6  19    1.41    1.00
  -3  -6 -19    2.83    1.39
   3  -6  19    2.46    0.99
   3  -6  19    1.54    1.24
   3   6  19    4.13    1.55
   3  -6  19    3.19    1.38
   3  -6  19    2.85    1.34
   3  -6  20    4.57    1.27
   3  -6  20    2.14    1.43
   3  -6  20    3.55    1.04
   3  -6  20    4.26    1.31
   3  -6  20    4.27    1.41
   3   6  20    7.12    1.71
   3  -6  21   -0.35    0.98
   3  -6  21    2.17    1.38
   3   6  21    0.34    1.62
   3  -6  21    2.65    1.41
   3  -6  21   -0.17    1.22
   3  -6  21    0.36    1.29
  -3  -7  21    0.80    1.47
  -3   7  21    0.97    1.67
  -3   7  21    0.42    1.58
  -3  -7  21    1.33    1.43
  -3  -7  21    0.47    1.37
   3  -7 -21   -0.35    1.55
  -3  -7  20    4.19    1.43
  -3   7  20    1.85    1.64
  -3   7  20    2.65    1.55
  -3  -7  20    1.43    1.38
  -3  -7  20    1.44    1.37
   3  -7 -20    1.29    1.59
  -3  -7  19    2.91    1.37
  -3   7  19    3.13    1.64
  -3   7  19    6.54    1.55
  -3  -7  19    2.69    1.40
  -3  -7  19    6.25    1.39
   3  -7 -19    4.47    1.62
  -3  -7  18    2.99    1.36
  -3   7  18   -0.67    1.56
  -3  -7  18    2.72    1.35
   3  -7 -18    4.31    1.47
  -3  -7  18    4.29    1.34
  -3   7  18    0.08    1.43
  -3  -7  17   29.95    2.19
  -3   7  17   34.12    2.37
  -3   7  17   37.48    2.32
  -3  -7  17   31.41    2.16
  -3  -7  17   29.45    2.14
   3  -7 -17   33.10    2.35
  -3  -7  16    0.61    1.20
  -3   7  16    1.79    1.46
  -3   7  16    0.18    1.34
  -3  -7  16    0.77    1.24
  -3  -7  16   -0.85    1.24
   3  -7 -16    2.08    1.46
  -3  -7  15   -0.03    1.18
  -3   7  15    0.93    1.46
  -3   7  15   -0.62    1.33
  -3  -7  15    0.79    1.22
   3  -7 -15    1.02    0.30
  -3  -7  15    0.10    1.21
   3  -7 -15    2.71    1.45
  -3   7  14    1.14    1.38
  -3  -7  14    2.17    1.16
  -3   7  14   -0.97    1.27
  -3  -7  14    0.78    1.13
   3  -7 -14   -0.22    1.38
  -3  -7  14   -0.88    1.16
  -3   7  13    3.13    1.38
  -3  -7  13    1.33    1.14
  -3   7  13    1.91    1.20
  -3  -7  13    2.70    1.20
  -3  -7  13    2.78    1.13
   3  -7 -13    2.47    0.60
  -3  -7  12   -0.05    1.03
   3  -7 -12    0.01    0.57
  -3   7  12    1.30    1.17
  -3  -7  12   -0.48    1.13
  -3  -7  12    1.05    1.09
   3   7 -12    1.07    0.59
   3  -7 -11   62.45    2.65
  -3  -7  11   60.10    2.91
  -3  -7  11   57.64    2.93
  -3  -7  11   55.73    2.97
  -3   7  11   57.83    2.96
  -3  -7  10   21.24    1.71
  -3  -7  10   27.31    1.70
  -3  -7  10   25.95    1.68
  -3   7  10   27.08    1.74
  -3  -7   9   27.49    1.71
  -3  -7   9   25.28    1.46
  -3  -7   9   27.81    1.74
  -3  -7   9   27.63    1.68
  -3  -7   8    7.51    1.07
  -3  -7   8    8.97    1.08
  -3  -7   8    9.07    0.76
   3   7  -8    7.92    1.11
  -3  -7   7    8.38    0.69
  -3  -7   7    8.66    0.95
   3   7  -7   10.17    1.10
  -3  -7   6    4.42    0.81
  -3  -7   6    5.25    0.92
   3   7  -6    4.76    0.98
  -3   7   6    5.70    1.05
   3  -7  -5   22.68    1.10
  -3  -7   5   20.79    1.38
   3   7  -5   17.24    1.45
  -3   7   5   21.33    1.49
   3  -7  -4    8.59    0.64
  -3  -7   4    8.89    0.96
  -3  -7   4    8.35    0.89
  -3   7   4    9.95    1.07
   3   7  -4    6.33    1.02
   3  -7  -3   89.54    3.97
  -3  -7   3   86.03    4.05
   3  -7  -2   11.05    1.13
  -3  -7   2    8.59    0.84
  -3  -7   2   10.91    1.08
   3   7  -2    8.69    1.04
  -3  -7   1   12.23    1.12
  -3  -7   1   10.26    0.84
   3  -7  -1    9.12    1.07
   3  -7   0    3.52    0.93
  -3  -7   0    2.71    0.62
  -3   7   0    3.08    0.65
  -3  -7   0    1.37    0.72
  -3  -7   0    3.10    0.93
   3  -7   1    7.16    0.97
  -3  -7  -1    6.34    1.01
  -3   7  -1    6.24    0.70
  -3  -7  -1    6.41    0.62
  -3  -7  -1    5.16    0.82
   3  -7   2    3.54    0.89
  -3  -7  -2    4.21    0.82
  -3  -7  -2    3.58    0.49
  -3  -7  -2    5.33    0.99
  -3  -7  -3   32.37    1.82
   3  -7   3   34.47    1.86
  -3  -7  -4   21.23    1.35
  -3  -7  -4   21.43    1.56
  -3   7  -4   20.17    1.40
   3  -7   4   21.77    1.44
   3  -7   5   17.36    0.91
  -3  -7  -5   15.79    1.41
  -3   7  -5   14.57    1.19
  -3   7  -5   13.96    0.90
  -3  -7  -5   15.45    1.11
   3  -7   5   14.69    1.23
  -3  -7  -6    3.54    1.12
  -3   7  -6    3.37    0.83
   3  -7   6    3.45    0.53
  -3  -7  -6    2.68    0.75
   3  -7   6    3.05    0.92
  -3  -7  -7    7.12    1.28
   3  -7   7    8.73    1.08
  -3  -7  -7    6.86    0.82
   3  -7   7    9.16    0.68
  -3   7  -7    7.04    0.98
   3  -7   8   18.35    1.31
  -3  -7  -8   19.29    1.70
   3  -7   8   19.64    1.39
  -3  -7  -8   18.14    1.13
  -3   7  -8   19.27    1.28
   3   7   8   13.82    1.58
  -3   7  -9    3.47    0.84
   3   7   9    3.67    1.29
  -3  -7  -9    3.14    0.64
   3  -7   9    2.08    1.00
  -3  -7  -9    2.86    1.42
   3  -7   9    1.17    0.94
  -3  -7 -10   10.74    1.49
   3   7  10    9.65    1.45
   3  -7  10    9.09    1.18
   3  -7  10    9.60    1.14
   3   7  11    7.04    1.41
   3  -7  11    7.20    1.14
   3  -7  11    6.82    1.10
  -3  -7 -11    7.03    1.38
   3  -7  12    2.73    1.11
   3  -7  12    3.02    1.07
   3   7  12    0.96    1.33
  -3  -7 -12   -0.35    1.28
  -3  -7 -13    5.82    1.36
   3  -7  13    4.58    1.10
   3   7  13    2.63    1.42
   3  -7  13    4.32    1.02
   3  -7  13    4.45    1.21
   3  -7  14    5.53    1.13
   3   7  14    7.71    1.51
  -3  -7 -14    6.36    1.38
   3  -7  14    4.89    1.08
   3  -7  14    3.88    1.21
   3   7  15    2.81    1.46
   3  -7  15    0.54    1.20
   3  -7  15    2.00    1.03
  -3  -7 -15    0.64    1.29
   3  -7  15    1.79    1.10
  -3  -7 -16    0.94    1.31
   3  -7  16    1.00    1.08
   3   7  16    0.94    1.47
   3  -7  16    1.47    1.16
   3  -7  16    1.75    1.08
   3  -7  16    2.61    1.23
   3  -7  17    1.02    1.10
  -3  -7 -17    1.24    1.38
   3   7  17    4.66    1.55
   3  -7  17    1.48    1.21
   3  -7  17    0.08    1.11
   3  -7  17    2.47    1.30
   3  -7  18    1.75    1.14
   3  -7  18    2.60    1.36
   3  -7  18    4.33    1.11
  -3  -7 -18    0.79    1.38
   3   7  18    1.22    1.54
   3  -7  18    2.57    1.35
   3  -7  18   -1.06    1.16
  -3  -7 -19    2.46    1.45
   3  -7  19    1.27    1.09
   3   7  19    3.79    1.65
   3  -7  19    2.42    1.25
   3  -7  19    1.75    1.35
   3  -7  19    2.22    1.14
   3  -7  19    3.11    1.42
  -3  -7 -20   -1.18    1.54
   3   7  20    1.04    1.62
   3  -7  20   -0.67    1.37
   3  -7  20   -1.58    1.30
   3  -7  20   -0.26    1.39
   3  -7  20   -0.37    1.24
  -3   8  20    8.51    1.70
   3  -8 -20    8.93    1.75
  -3  -8  20    8.41    1.64
  -3  -8  20    8.85    1.60
  -3  -8  20    5.93    1.55
  -3   8  19    1.46    1.50
   3  -8 -19    0.89    1.50
  -3  -8  19   -1.70    1.44
  -3  -8  19    0.89    1.36
  -3  -8  19    0.89    1.42
  -3   8  18    3.16    1.46
   3  -8 -18    0.93    1.55
  -3  -8  18    2.07    1.40
  -3  -8  18   -0.91    1.37
  -3  -8  18    0.04    1.30
  -3   8  17   -1.04    1.39
  -3  -8  17   -1.01    1.34
  -3  -8  17   -0.99    1.30
   3  -8 -17    0.27    1.55
  -3  -8  17   -0.11    1.32
  -3   8  16    2.20    1.37
  -3  -8  16    2.11    1.33
   3  -8 -16    0.75    1.56
  -3  -8  16    3.05    1.30
  -3  -8  16    3.32    1.30
  -3   8  15    1.78    1.34
  -3  -8  15    2.46    1.24
  -3  -8  15    0.21    1.24
   3  -8 -15    1.53    1.51
  -3  -8  15    3.49    1.29
  -3   8  14   16.31    1.68
   3  -8 -14   19.76    1.04
  -3  -8  14   16.71    1.61
  -3  -8  14   14.69    1.63
  -3  -8  14   15.61    1.61
  -3  -8  13    6.78    1.22
  -3   8  13    8.69    1.37
   3   8 -13    5.26    0.70
  -3  -8  13    7.95    1.28
  -3  -8  13    5.87    1.31
  -3  -8  13    7.01    0.96
  -3  -8  12    4.68    0.87
  -3   8  12    5.18    1.31
   3  -8 -12    6.78    0.61
  -3  -8  12    7.00    1.26
  -3  -8  12    8.11    1.26
   3   8 -12    4.18    0.77
  -3  -8  12    4.86    1.30
  -3  -8  11    2.57    0.79
  -3   8  11    4.58    1.26
   3  -8 -11    3.15    0.56
  -3  -8  11    2.63    1.13
  -3  -8  11    5.09    1.13
   3   8 -11    2.40    0.74
  -3  -8  11    4.79    1.26
  -3  -8  10    4.17    1.08
  -3   8  10    6.31    1.25
  -3  -8  10    6.28    1.17
  -3  -8  10    3.05    0.77
  -3  -8  10    4.89    1.17
  -3  -8   9   19.02    1.54
  -3  -8   9   20.27    1.51
  -3   8   9   23.50    1.57
  -3  -8   9   20.00    1.45
  -3  -8   9   16.06    1.14
  -3  -8   8   32.07    1.89
  -3  -8   8   31.20    1.85
  -3  -8   8   27.16    1.94
  -3   8   8   30.82    1.93
  -3  -8   7    7.03    1.01
  -3  -8   7    5.98    1.11
   3   8  -7    5.64    1.15
  -3  -8   6   32.98    2.15
   3   8  -6   39.33    2.29
   3  -8  -5    3.53    1.07
  -3  -8   5    2.07    0.84
   3  -8  -5    2.49    0.49
   3   8  -5    3.16    1.05
  -3   8   5    3.79    1.13
  -3  -8   4    5.01    0.92
   3  -8  -4    3.94    1.11
  -3  -8   4    2.12    0.81
   3  -8  -4    5.15    0.60
   3   8  -4    4.82    1.06
  -3  -8   4    5.45    1.07
  -3  -8   3    2.68    0.83
   3  -8  -3    3.71    0.62
  -3  -8   3    1.47    0.78
   3   8  -3    2.76    1.08
  -3  -8   3    3.14    1.00
  -3  -8   2    2.26    0.77
   3  -8  -2    2.24    0.67
  -3  -8   2    2.15    0.78
   3   8  -2    1.20    1.01
  -3  -8   2    3.64    1.04
   3  -8  -1   15.15    1.02
  -3  -8   1   12.57    1.02
   3   8  -1   12.22    1.35
  -3   8   1   13.79    0.99
  -3  -8   1   14.62    1.31
  -3   8   0  109.15    5.13
   3  -8   0  118.07    5.19
  -3  -8   0  111.80    5.14
  -3  -8  -1   18.55    1.14
   3  -8   1   22.86    1.48
   3  -8   1   20.76    1.30
   3  -8   1   17.27    1.41
   3   8   1   16.35    1.46
  -3   8  -1   22.32    1.17
   3  -8   2    6.03    1.02
  -3  -8  -2    5.50    1.22
   3   8   2    3.91    1.09
   3  -8   2    2.87    0.98
  -3  -8  -2    4.36    0.57
   3  -8   2    3.57    0.87
   3  -8   3    2.03    0.96
  -3  -8  -3    0.87    1.18
   3   8   3    1.73    1.00
   3  -8   3   -0.43    1.01
  -3  -8  -4    5.47    0.96
   3  -8   4    6.18    1.02
  -3  -8  -4    3.84    1.24
   3   8   4    3.83    1.08
   3  -8   4    5.24    1.05
  -3   8  -5    4.96    0.58
  -3  -8  -5    5.29    1.31
   3  -8   5    5.17    1.05
  -3  -8  -5    5.29    0.93
   3   8   5    5.90    1.09
  -3  -8  -6    4.27    0.88
   3  -8   6    2.71    0.55
  -3  -8  -6    2.80    1.29
   3   8   6    3.48    1.03
   3  -8   6    3.76    0.89
   3  -8   6    2.61    1.05
  -3  -8  -7    2.08    0.79
   3  -8   7    1.69    0.52
   3   8   7    0.95    1.00
   3  -8   7    0.37    1.08
   3  -8   7    1.20    0.97
  -3  -8  -7    2.84    1.35
   3  -8   8    7.63    1.18
  -3  -8  -8    8.38    1.58
   3  -8   8    9.42    0.70
   3   8   8    8.19    1.14
   3  -8   8    8.55    1.12
  -3  -8  -8    7.89    0.90
   3  -8   9    2.28    1.10
  -3  -8  -9   -1.30    1.45
   3  -8   9    0.54    0.53
   3   8   9   -0.11    0.94
   3  -8   9    0.18    1.00
  -3  -8  -9   -0.15    0.72
  -3  -8 -10    2.46    1.39
   3  -8  10    4.08    1.09
   3   8  10    1.98    0.98
   3  -8  10    1.77    1.11
   3   8  11   -1.03    1.35
   3  -8  11    0.64    1.11
  -3  -8 -11    0.52    1.32
   3   8  11    1.12    0.95
   3  -8  11    0.03    1.10
   3   8  12    4.24    1.44
   3  -8  12    2.53    1.16
   3  -8  12    1.70    1.14
   3   8  12    0.60    0.94
   3   8  13    3.60    0.96
   3   8  13    4.06    1.53
   3  -8  13    1.88    0.99
  -3  -8 -13    4.35    1.44
   3  -8  13    6.14    1.27
   3  -8  13    5.43    1.23
   3   8  14   19.48    1.82
   3  -8  14   18.70    1.58
  -3  -8 -14   16.49    1.71
   3   8  14   12.00    1.22
   3  -8  14   15.64    1.50
   3  -8  14   13.22    1.31
   3   8  15    2.33    0.89
  -3  -8 -15    2.55    1.41
   3  -8  15    1.45    1.14
   3  -8  15    6.12    1.36
   3   8  15    2.42    1.54
   3  -8  15    1.71    1.05
   3   8  16   -1.19    0.85
   3  -8  16    1.32    1.07
  -3  -8 -16    0.92    1.36
   3  -8  16    0.98    1.17
   3   8  16    1.54    1.55
   3  -8  16    0.73    1.29
   3  -8  16    0.58    1.24
   3  -8  17    0.90    1.17
  -3  -8 -17   -0.17    1.39
   3   8  17   -0.55    1.60
   3  -8  17   -1.01    1.13
   3  -8  17    1.68    1.36
   3  -8  17    1.79    1.31
   3  -8  17    0.58    1.20
  -3  -8 -18   -0.18    1.46
   3   8  18    0.10    1.63
   3  -8  18    1.16    1.15
   3  -8  18    1.92    1.40
   3  -8  18    2.66    1.41
   3  -8  18   -0.74    1.13
  -3  -8 -19    2.89    1.54
   3   8  19    2.05    1.66
   3  -8  19    2.97    1.47
   3  -8  19    1.39    1.46
   3  -8  19    1.61    1.26
   3  -8  19    3.34    1.24
  -3   9  18    3.66    1.62
  -3  -9  18   -2.79    1.46
  -3  -9  18    1.40    1.48
   3  -9 -18   -0.20    1.66
  -3  -9  18    0.30    1.40
  -3   9  17    0.84    1.52
  -3  -9  17    0.21    1.42
  -3  -9  17    0.85    1.35
   3  -9 -17    0.10    1.61
  -3  -9  17    2.30    1.35
  -3   9  16    1.42    1.48
  -3  -9  16    2.58    1.39
  -3  -9  16   -0.43    1.36
   3  -9 -16    3.27    1.67
  -3  -9  16   -0.04    1.31
  -3  -9  15   -0.74    1.25
  -3  -9  15   -1.01    1.39
  -3  -9  15    0.04    1.24
  -3   9  15   -2.02    1.45
  -3   9  14    1.27    1.39
  -3  -9  14   -0.08    1.32
  -3  -9  14   -0.28    1.21
  -3  -9  14    3.15    1.34
  -3  -9  13    1.66    1.26
  -3   9  13   -0.18    1.32
  -3  -9  13    0.53    1.28
  -3  -9  13    0.69    1.16
   3   9 -13   -0.03    0.67
  -3  -9  12    2.07    1.19
  -3  -9  12    0.50    1.22
  -3   9  12    1.86    1.32
   3   9 -12   -0.03    0.73
  -3  -9  12    2.82    1.30
  -3  -9  12    1.09    0.77
  -3  -9  11    5.53    1.20
   3  -9 -11    5.13    0.51
   3   9 -11    3.29    0.84
  -3  -9  11    3.93    1.28
  -3  -9  11    5.94    1.23
  -3  -9  11    3.37    0.75
  -3   9  11    7.10    1.37
  -3  -9  10    7.15    1.36
  -3   9  10    9.44    1.36
  -3  -9  10    5.95    1.26
  -3  -9  10    8.48    1.24
  -3  -9   9    5.62    1.30
  -3   9   9   11.05    1.36
  -3  -9   9    8.96    1.27
  -3  -9   9    9.26    1.20
  -3  -9   8    1.12    1.16
  -3   9   8    3.16    1.15
  -3  -9   8    3.26    1.12
  -3  -9   8    3.05    1.00
  -3  -9   7    2.10    1.17
  -3   9   7    3.75    1.16
  -3  -9   7    3.65    1.01
  -3  -9   7    2.59    1.09
   3   9  -6    1.56    1.21
  -3  -9   6    1.94    1.12
   3  -9  -5    2.44    1.21
  -3  -9   5    2.64    1.05
   3   9  -5    0.59    1.16
   3   9  -4    4.76    0.59
   3  -9  -4   10.36    1.30
   3   9  -4    5.94    1.22
  -3  -9   4    7.02    1.07
   3  -9  -4    8.37    0.71
   3  -9  -3   17.85    1.56
   3   9  -3   12.48    1.46
   3  -9  -3   16.42    1.04
  -3  -9   3   14.53    1.33
  -3  -9   3   18.31    1.24
   3   9  -2    3.94    1.24
   3  -9  -2    4.85    1.36
  -3  -9   2    4.95    0.86
   3  -9  -2    4.89    0.76
  -3  -9   2    5.26    1.03
  -3   9   2    2.29    0.76
   3   9  -1    0.31    1.16
   3  -9  -1   -0.12    1.11
   3  -9  -1   -0.31    0.73
  -3  -9   1    1.16    0.74
  -3  -9   1   -0.23    0.98
  -3   9   1   -0.24    0.68
   3   9   0    1.43    1.14
  -3  -9   0    1.35    0.68
   3  -9   0    1.13    0.80
  -3  -9   0    0.25    0.99
  -3   9   0    1.10    0.63
  -3  -9  -1    5.65    0.71
  -3  -9  -1    3.28    1.29
   3  -9   1    5.88    0.93
  -3  -9  -1    5.07    1.00
   3   9   1    5.51    1.21
  -3  -9  -1    6.80    1.11
  -3  -9  -2    1.58    0.56
  -3  -9  -2    3.08    1.33
  -3  -9  -2    0.91    0.92
  -3  -9  -2    3.08    1.05
   3   9   2    1.54    1.16
   3   9   3   14.25    1.41
  -3  -9  -3   15.63    1.62
  -3  -9  -4    1.04    1.33
   3   9   4    3.41    1.11
   3  -9   4    1.95    0.91
  -3   9  -4    0.48    0.99
  -3   9  -5    0.43    0.53
  -3  -9  -5    3.27    1.35
   3  -9   5    1.26    0.91
  -3   9  -5    1.28    1.01
   3   9   5    1.38    1.10
   3  -9   5    1.09    1.10
  -3  -9  -6    0.42    1.29
   3  -9   6   -0.74    0.99
   3  -9   6    1.29    1.12
  -3   9  -6    0.11    0.95
   3  -9   6   -0.33    0.97
   3   9   6    1.01    1.13
  -3   9  -7   10.47    1.11
  -3  -9  -7    8.91    1.54
   3  -9   7    9.59    1.36
   3  -9   7   13.15    1.24
  -3  -9  -7   11.45    1.08
   3   9   7    8.28    1.27
  -3  -9  -8    9.06    1.79
  -3   9  -8    5.28    1.00
   3  -9   8    8.76    1.14
   3  -9   8    5.59    1.26
  -3  -9  -8    6.41    0.93
   3   9   8    5.44    1.17
   3   9   9   11.95    1.32
  -3  -9  -9   16.12    1.78
  -3   9  -9    9.53    1.12
   3  -9   9   13.25    0.78
   3  -9   9   13.46    1.40
   3  -9   9   12.35    1.36
  -3  -9  -9   11.95    1.04
  -3  -9 -10    7.05    0.86
  -3  -9 -10   10.24    1.65
   3  -9  10    9.16    1.30
   3  -9  10    7.78    1.32
   3   9  10    7.67    1.17
   3  -9  11   19.90    1.61
   3   9  11   15.39    1.43
   3  -9  11   16.70    1.59
  -3  -9 -11   19.14    1.83
   3  -9  12    1.89    1.20
   3   9  12    0.25    1.02
   3  -9  12    1.62    1.23
   3   9  13   -0.14    1.00
   3  -9  13    1.59    1.30
   3  -9  13   -0.73    1.22
   3  -9  13    0.72    0.92
   3  -9  14    0.99    0.97
   3  -9  14    0.59    1.25
   3   9  14    1.54    0.97
   3   9  14    1.89    1.59
  -3  -9 -14    1.08    1.43
   3  -9  15   -0.65    1.30
   3   9  15    0.65    0.92
   3   9  15    1.24    1.61
   3  -9  15    0.31    1.00
  -3  -9 -15   -0.47    1.46
   3  -9  15    1.10    1.32
   3   9  16    1.50    1.68
   3  -9  16    0.51    1.31
  -3  -9 -16    1.18    1.46
   3  -9  16   -0.49    1.06
   3  -9  16    0.56    1.38
  -3  -9 -17    3.83    1.47
   3   9  17    5.27    1.77
   3  -9  17    4.64    1.31
   3  -9  17    2.59    1.17
   3  -9  17    7.14    1.53
  -3 -10  16    1.37    1.35
  -3 -10  16   -1.21    1.45
   3 -10 -16    0.67    1.65
  -3  10  16    0.49    1.52
  -3 -10  16   -1.87    1.48
  -3 -10  15    0.04    1.30
  -3  10  15    3.70    1.49
  -3 -10  15    0.71    1.45
  -3 -10  15   -1.50    1.40
  -3 -10  14   -0.80    1.29
  -3 -10  14    0.15    1.35
  -3  10  14    3.46    1.49
  -3 -10  14    1.03    1.43
  -3 -10  13    0.75    1.31
  -3 -10  13    0.03    1.23
  -3  10  13    0.42    1.37
  -3 -10  13   -0.67    1.36
  -3 -10  12   -0.96    1.24
  -3 -10  12   -0.03    1.19
  -3  10  12    0.55    1.35
  -3 -10  12    0.24    1.38
  -3 -10  11    2.01    1.27
  -3 -10  11    3.93    1.20
  -3  10  11    3.63    1.38
  -3 -10  11    3.26    1.35
  -3 -10  10    0.73    1.13
  -3  10  10    2.50    1.34
  -3 -10  10    2.82    1.35
  -3 -10   9   -0.03    1.07
  -3 -10   9   -0.11    1.26
  -3 -10   8   -0.82    1.02
  -3 -10   8    0.67    1.26
  -3 -10   7    2.97    1.00
  -3 -10   7    2.91    1.24
  -3 -10   6   -0.07    1.20
  -3 -10   6   -0.13    0.91
   3 -10  -6    1.23    1.23
  -3 -10   5    3.41    1.19
   3 -10  -5    4.04    1.25
  -3 -10   5    2.05    0.89
   3  10  -4    1.61    0.49
   3  10  -4    2.34    1.25
  -3 -10   4    2.10    1.16
  -3 -10   3    0.79    1.13
   3 -10  -3    0.54    1.21
   3  10  -3    2.07    1.20
  -3  10   3    0.27    0.70
   3 -10  -3   -0.15    0.66
  -3  10   2    0.67    0.64
   3  10  -2    0.33    1.21
  -3 -10   2    1.29    0.82
   3 -10  -2    0.35    1.30
  -3 -10   2    1.22    0.98
  -3 -10   2    0.85    1.10
   3 -10  -2    0.51    0.73
  -3 -10   1   24.19    1.59
   3 -10  -1   28.55    1.90
   3 -10  -1   23.17    1.37
  -3 -10   1   21.35    1.37
   3  10  -1   17.39    1.75
  -3 -10   1   17.17    1.62
   3 -10   0   34.42    2.07
  -3 -10   0   33.31    2.26
  -3 -10   0   34.96    2.02
  -3 -10   0   33.09    1.76
   3  10   0   28.26    2.14
  -3 -10   0   31.12    2.04
  -3 -10  -1   12.74    1.62
   3 -10   1   15.13    1.34
  -3 -10  -1   11.57    1.32
  -3 -10  -1   12.85    0.96
   3  10   1   11.93    1.44
  -3 -10  -2    0.35    1.37
   3 -10   2    1.60    1.05
   3  10   2   -1.00    1.24
  -3 -10  -2    0.02    0.58
  -3 -10  -2    0.27    1.01
   3 -10   3    5.81    1.10
  -3 -10  -3    4.44    1.45
   3 -10   3    4.54    0.92
   3  10   3    2.11    1.27
  -3 -10  -3    6.16    1.06
  -3 -10  -4    1.42    1.39
  -3 -10  -4    0.35    0.92
   3 -10   4    1.34    0.94
  -3  10  -4    0.93    1.07
   3  10   4    1.57    1.20
   3  10   5    7.06    1.27
  -3 -10  -5    4.05    1.45
  -3  10  -5    3.26    0.53
   3 -10   5    5.76    1.02
  -3  10  -5    6.67    1.14
  -3 -10  -5    5.27    1.00
   3  10   6    4.72    1.28
   3 -10   6    3.72    1.05
  -3  10  -6    5.11    1.08
  -3 -10  -7    5.82    1.64
   3  10   7    5.11    1.25
   3 -10   7    7.02    1.15
  -3  10  -7    5.38    1.07
  -3 -10  -8    6.16    1.84
  -3  10  -8    5.03    1.10
   3  10   8    4.34    1.25
   3 -10   8    7.18    1.18
  -3 -10  -9    5.20    1.57
  -3 -10  -9    2.29    0.86
   3 -10   9    4.29    1.13
  -3  10  -9    2.66    0.95
   3  10   9    2.57    1.16
   3 -10  10    1.71    1.18
  -3  10 -10    0.33    0.89
  -3 -10 -10    2.69    1.52
   3  10  10   -0.99    1.13
   3  10  11    1.20    1.10
   3 -10  11    1.64    1.21
  -3 -10 -11    0.36    1.53
  -3  10 -11    1.66    0.88
   3 -10  12    0.92    1.25
   3  10  12    1.88    1.09
   3 -10  13    2.67    1.31
   3  10  13    2.66    1.09
   3 -10  14    5.90    1.50
  -3 -10 -14    8.60    1.62
   3 -10  14    5.83    1.45
   3  10  14    5.25    1.13
   3 -10  15    0.86    1.36
  -3 -10 -15    0.28    1.55
   3 -10  15   -0.30    1.39
   3  10  15    0.80    1.00
   3 -10  15    2.15    1.41
  -3 -11  13    0.23    1.46
  -3 -11  13    0.61    1.24
  -3  11  13    0.17    1.50
  -3 -11  12    0.17    1.21
  -3 -11  12    0.45    1.40
  -3 -11  11    2.97    1.14
  -3 -11  11    0.17    1.36
  -3 -11  10    3.41    1.14
   3  11 -10    0.29    0.89
   3 -11 -10    2.37    0.81
  -3 -11  10    2.81    1.41
  -3 -11   9    0.77    1.33
  -3 -11   9   -0.03    1.08
  -3 -11   8    2.21    1.35
  -3 -11   8    1.07    1.04
  -3 -11   7    0.48    0.98
  -3 -11   7    0.96    1.29
  -3 -11   7    0.70    0.93
  -3 -11   6    0.19    0.90
  -3 -11   6    0.02    0.93
  -3 -11   6    0.82    1.28
  -3 -11   5    4.40    0.95
   3 -11  -5    8.14    1.38
  -3 -11   5    5.33    1.01
  -3 -11   5    5.23    1.36
  -3 -11   4    2.27    0.84
  -3 -11   4    0.74    0.96
   3 -11  -4    2.14    1.30
  -3 -11   4    2.14    1.22
  -3 -11   3    1.73    1.02
  -3 -11   3    2.57    1.22
   3 -11  -3    5.54    1.30
  -3 -11   2    1.84    1.23
  -3 -11   2    1.29    1.03
   3  11  -2    3.05    1.32
  -3 -11   2    0.11    1.36
   3 -11  -2    3.61    1.33
   3  11  -1    4.98    1.38
  -3 -11   1    4.20    0.84
  -3 -11   1    4.38    1.08
  -3 -11   1    2.99    1.20
  -3 -11   1    3.59    1.43
   3 -11  -1    4.01    1.39
  -3 -11   0    0.90    0.72
   3 -11   0    2.37    1.38
  -3 -11   0    0.34    1.41
  -3 -11   0    0.18    1.14
   3  11   0    0.43    1.28
   3 -11   1    2.47    1.22
  -3 -11  -1    1.88    1.44
  -3 -11  -1    1.89    1.11
   3  11   1    2.58    1.34
   3 -11   1    2.10    0.82
   3 -11   2    4.05    1.19
  -3 -11  -2    3.53    1.46
   3 -11   2    3.50    0.89
  -3 -11  -2    3.69    1.10
   3  11   2    2.94    1.32
  -3 -11  -3   -0.24    1.43
   3 -11   3    1.20    1.07
   3 -11   3    2.34    0.92
   3  11   3    0.67    1.28
  -3 -11  -3    1.03    1.05
   3 -11   4    4.65    1.12
  -3 -11  -4    6.86    1.54
  -3  11  -4    4.45    1.22
   3 -11   4    6.08    1.02
   3  11   4    8.39    1.41
  -3 -11  -4    6.88    1.11
   3 -11   5    3.02    1.06
  -3 -11  -5   -0.17    1.47
  -3  11  -5    1.71    1.13
   3 -11   5    1.97    1.00
   3  11   5    1.57    1.26
  -3 -11  -5    0.36    0.98
  -3 -11  -6    0.67    1.50
   3 -11   6   -0.12    1.00
  -3  11  -6    1.08    1.07
   3 -11   6    0.38    1.03
   3  11   6   -0.03    1.25
  -3 -11  -6    0.82    0.90
  -3 -11  -7    0.63    1.92
   3 -11   7   -0.59    0.97
  -3  11  -7   -0.08    1.06
   3 -11   7    0.43    1.04
   3  11   7   -1.26    1.26
  -3 -11  -7    0.90    0.88
  -3 -11  -8    1.35    1.65
  -3  11  -8    0.45    1.05
   3 -11   8    0.43    1.11
   3  11   8    0.98    1.21
  -3 -11  -8   -0.06    0.81
   3 -11   9    1.49    1.18
   3  11   9   -1.16    1.22
  -3  11  -9    0.59    0.97
  -3 -11  -9   -0.28    1.56
   3  11  10    5.65    1.26
  -3  11 -10    4.27    1.06
   3 -11  10    3.86    1.28
  -3 -11 -10    8.19    1.69
   3  11  11    0.97    1.20
  -3  11 -11    0.29    0.97
  -3 -11 -11    1.69    1.58
   3 -11  11    0.50    1.31
   3  11  12    0.53    1.18
   3 -11  12    1.19    1.40
   3 -11  12   -0.49    1.30
  -3 -12   9    1.44    1.12
   3  12  -9    3.49    1.05
  -3 -12   9    3.26    1.52
   3 -12  -9    2.12    0.90
  -3 -12   8   -0.62    1.07
   3 -12  -8   -1.60    0.96
  -3 -12   7    4.49    1.07
  -3 -12   7    3.78    1.47
  -3 -12   6    0.19    0.94
  -3 -12   6    0.98    1.38
  -3 -12   5    1.90    0.90
  -3 -12   5    0.24    1.38
  -3 -12   4    2.47    0.85
  -3 -12   4    2.97    1.43
  -3 -12   4    1.87    1.33
   3 -12  -4    0.76    1.33
  -3 -12   4    1.34    0.98
  -3 -12   3    0.18    1.27
  -3 -12   3    0.90    1.44
   3 -12  -3   -0.50    1.30
  -3 -12   2   -0.68    1.24
   3 -12  -2    0.76    1.29
  -3 -12   2   -2.29    1.49
  -3 -12   1    5.18    1.30
   3 -12  -1    3.63    1.33
  -3 -12   1    2.94    1.51
  -3 -12   0    2.93    1.26
   3 -12   0    5.73    1.36
  -3 -12   0    3.37    1.53
  -3 -12  -1   -0.25    1.49
   3 -12   1    3.32    1.45
  -3 -12  -1   -0.74    1.21
   3 -12   1    1.86    0.85
   3 -12   2   -0.97    0.86
  -3 -12  -2    0.74    1.15
   3  12   2    0.79    1.36
  -3 -12  -2   -1.89    1.49
   3 -12   2   -2.04    1.38
   3 -12   3    3.33    1.22
  -3 -12  -3    0.17    1.49
  -3 -12  -3    0.29    1.13
   3 -12   3    0.94    0.91
  -3  12  -3    0.82    1.21
   3  12   3    0.12    1.35
   3 -12   4    1.98    1.14
  -3 -12  -4   -0.72    1.55
  -3 -12  -4   -0.28    1.07
   3 -12   4    0.44    0.97
  -3  12  -4    0.35    1.20
   3  12   4    1.08    1.39
   3 -12   5   -0.11    1.07
  -3 -12  -5    0.19    1.61
  -3 -12  -5   -0.05    1.03
   3 -12   5   -0.11    0.99
  -3  12  -5    0.07    1.19
   3  12   5    0.11    1.30
  -3 -12  -6    1.04    2.05
  -3 -12  -6    0.42    0.98
   3 -12   6    0.28    1.06
  -3  12  -6   -0.59    1.12
   3  12   6   -0.19    1.34
  -3 -12  -7    1.31    1.76
  -3 -12  -7    0.91    0.93
   3  12   7   -1.30    1.37
  -3  12  -7    0.53    1.11
   3 -12   7    2.09    1.14
  -3 -12  -8   -1.47    1.66
   3 -12   8    1.93    1.16
   3  12   8    1.61    1.29
  -3  12  -8    0.36    1.10
  -4   0  25   -0.16    1.37
  -4   0  24   10.40    1.75
  -4   0  24    8.51    1.49
  -4   0  23   -2.00    1.50
  -4   0  22    6.79    1.54
  -4   0  21    1.35    1.35
  -4   0  20   29.00    2.07
  -4   0  19   -0.64    1.24
  -4   0  18   72.58    3.78
  -4   0  17    0.66    1.10
  -4   0  16   17.25    1.44
  -4   0  15    1.69    0.88
  -4   0  15    1.20    0.98
  -4   0  14   61.24    3.06
  -4   0  13    0.07    0.77
   4   0 -12  239.20   10.89
  -4   0  12  234.14   10.99
  -4   0  11   -0.50    0.96
   4   0 -11   -1.07    0.87
   4   0 -11   -0.28    0.68
  -4   0  10  169.84    8.37
   4   0 -10  169.69    8.31
   4   0 -10  188.68    8.36
   4   0 -10  189.66    8.30
   4   0  -9    1.40    0.76
  -4   0   9   -0.19    0.95
   4   0  -9    0.62    0.74
   4   0  -9    0.78    0.85
  -4   0   8  212.17    9.75
   4   0  -8  206.87    9.62
   4   0  -8  217.66    9.71
   4   0  -8  232.50    9.74
   4   0  -8  208.06    9.71
  -4   0   7    0.06    0.36
  -4   0   7    0.22    0.66
   4   0  -7   -0.24    0.57
   4   0  -7   -0.35    0.55
   4   0  -7   -0.18    0.65
   4   0  -6  496.58   21.70
  -4   0   6  463.68   21.64
  -4   0   6  460.75   21.69
   4   0  -6  495.54   21.68
  -4   0   5    0.07    0.54
   4   0  -5    0.56    0.56
  -4   0   5    0.70    0.37
  -4   0   4  440.41   19.70
   4   0  -4  451.23   19.70
   4   0  -4  414.51   19.68
  -4   0   3   -0.24    0.49
   4   0  -3    0.37    0.42
   4   0  -3    0.34    0.43
   4   0  -2  126.63    5.79
   4   0   0   79.17    3.66
  -4   0   0   78.12    3.66
  -4   0  -1    0.84    0.55
   4   0   1    0.78    0.57
  -4   0  -1    0.04    0.58
   4   0   1   -0.34    0.56
   4   0   2 1434.87   65.21
  -4   0  -2 1433.25   65.21
  -4   0  -2 1431.67   65.20
   4   0   2 1442.71   65.21
  -4   0  -3   -0.43    0.53
   4   0   3    0.10    0.56
  -4   0  -3    0.16    0.48
   4   0   3   -0.04    0.58
   4   0   4  286.19   12.71
  -4   0  -4  272.58   12.69
  -4   0  -5    0.58    0.50
   4   0   5    0.78    0.60
   4   0   6   19.10    1.16
   4   0   6   18.64    1.10
   4   0   7    0.11    0.78
   4   0   7    0.38    0.74
   4   0   8   33.14    1.84
   4   0   8   32.52    1.83
   4   0   8   32.75    1.78
   4   0   9    1.07    0.86
   4   0   9    0.28    0.81
   4   0   9    0.37    0.88
   4   0  10  119.24    5.58
   4   0  10  117.22    5.54
   4   0  11   -0.15    0.77
   4   0  11   -0.49    0.84
   4   0  12    8.96    0.97
   4   0  12    9.28    1.03
   4   0  13   -0.39    0.85
   4   0  14   27.95    1.69
   4   0  14   26.71    1.45
   4   0  15   -1.16    1.00
   4   0  15   -0.14    0.47
   4   0  15   -1.02    0.93
   4   0  16   11.17    1.27
   4   0  16   12.83    0.93
   4   0  17   -1.35    0.69
   4   0  17   -0.08    1.05
   4   0  17    0.57    0.91
   4   0  17   -1.00    1.07
   4   0  18   15.91    1.08
   4   0  18   17.38    1.45
   4   0  18   13.19    1.45
   4   0  18   16.30    1.37
   4   0  18   17.41    1.36
   4   0  19   -0.58    0.68
   4   0  19   -2.54    1.21
   4   0  19   -0.48    1.09
   4   0  19   -0.89    1.06
   4   0  19   -1.22    1.00
   4   0  19   -2.23    1.17
   4   0  20    2.21    0.71
   4   0  20    2.76    1.10
   4   0  20    1.85    1.06
   4   0  20    2.11    1.14
   4   0  20    3.97    1.26
   4   0  20    2.91    1.24
   4   0  21   -0.64    1.08
   4   0  21   -1.65    1.09
   4   0  21   -0.79    1.13
   4   0  21   -0.03    1.24
   4   0  21    0.93    1.25
   4   0  22    9.41    1.32
   4   0  22    8.60    1.33
   4   0  22    9.74    1.27
   4   0  22    9.84    1.46
   4   0  22   10.49    1.53
   4   0  23   -1.64    1.21
   4   0  23   -0.48    1.40
   4   0  23    2.99    1.34
   4   0  23   -1.41    1.16
   4   0  23    0.35    1.03
   4   0  24    6.32    1.36
   4   0  24    4.54    1.55
   4   0  24    7.38    1.50
   4   0  24    6.83    1.24
   4   0  24    6.10    1.30
  -4   1  25    2.63    1.44
  -4  -1  25    1.60    1.59
  -4   1  24    0.99    1.42
  -4  -1  24   -0.73    1.52
  -4   1  23   10.13    1.47
  -4  -1  23    7.29    1.59
  -4   1  22    0.49    1.23
  -4  -1  22    3.13    1.42
  -4  -1  21   56.98    3.21
  -4  -1  20    9.98    1.44
  -4  -1  19    1.72    1.07
  -4  -1  19    1.53    1.06
  -4  -1  19    1.85    1.15
  -4  -1  18    1.25    1.06
  -4  -1  18    2.33    1.15
  -4  -1  18    0.77    0.29
  -4  -1  18    0.44    1.05
  -4  -1  17    4.98    1.00
  -4   1  17    2.83    1.21
  -4  -1  17    2.68    0.36
  -4  -1  17    5.02    1.17
  -4  -1  17    3.80    0.98
  -4   1  16    2.91    1.13
  -4  -1  16    3.38    0.40
  -4  -1  16    3.55    0.95
  -4   1  15  181.73    6.68
  -4  -1  15  181.63    6.66
  -4  -1  14    1.61    0.34
  -4  -1  13    4.04    0.83
  -4  -1  13    2.78    0.35
   4  -1 -13    5.10    0.52
   4  -1 -12   35.32    1.66
  -4   1  12   36.37    1.81
  -4  -1  12   34.85    1.76
  -4  -1  12   36.07    1.70
  -4  -1  12   32.66    1.65
   4  -1 -12   35.44    1.51
   4  -1 -11    9.48    0.97
  -4  -1  11    9.74    1.02
  -4   1  11    9.43    1.18
  -4  -1  11   10.52    0.98
  -4  -1  11   11.87    1.14
  -4  -1  11    7.03    0.50
   4  -1 -11    8.17    0.76
  -4   1  10   22.12    1.61
  -4  -1  10   24.17    1.48
   4  -1 -10   23.43    1.43
   4  -1 -10   20.57    1.34
  -4  -1  10   24.40    1.47
  -4  -1  10   23.56    1.54
   4  -1 -10   20.22    1.51
   4  -1 -10   23.43    1.30
   4   1 -10   23.58    1.36
   4   1  -9  743.68   31.42
   4  -1  -9  713.62   31.42
  -4  -1   9  700.24   31.41
   4  -1  -9  713.67   31.39
   4   1  -9  695.72   31.39
   4  -1  -9  689.59   31.36
  -4  -1   9  714.22   31.40
   4   1  -9  636.35   31.31
   4   1  -9  680.34   31.37
   4  -1  -9  700.80   31.35
   4  -1  -8    4.12    0.89
   4   1  -8    3.67    0.50
  -4  -1   8    2.48    0.81
   4   1  -8    5.13    0.79
   4  -1  -8    4.39    0.79
   4   1  -8    3.41    0.83
   4  -1  -8    3.47    0.68
   4   1  -8    6.00    0.79
   4  -1  -7  210.01    9.61
   4   1  -7  200.45    9.61
   4  -1  -7  202.43    9.56
   4   1  -7  206.18    9.59
   4   1  -7  222.61    9.59
  -4  -1   7  212.68    9.61
   4   1  -6  162.11    7.78
   4   1  -6  183.25    7.87
   4   1  -6  172.55    7.87
   4   1  -6  173.40    7.88
   4  -1  -6  190.85    7.89
   4   1  -5    1.72    0.59
   4  -1  -5    1.64    0.64
   4   1  -5    2.17    0.61
   4   1  -5    2.05    0.57
   4   1  -4  194.77    8.76
  -4   1   4  193.58    8.74
   4   1  -4  183.55    8.76
  -4   1   3    0.84    0.50
   4   1  -3    1.54    0.61
   4  -1  -2   34.74    1.71
  -4   1   2   34.53    1.71
   4  -1  -1 1201.85   53.29
  -4   1   1 1192.96   53.29
   4   1  -1 1179.80   53.29
  -4  -1   1 1125.47   53.28
   4  -1   0   55.76    2.64
  -4  -1   0   56.01    2.62
   4   1   0   55.49    2.64
  -4  -1  -1    6.10    0.62
   4   1   1    5.62    0.61
  -4   1  -1    7.34    0.71
  -4   1  -1    7.70    0.68
   4  -1   2  937.64   41.02
   4   1   2  885.05   41.02
  -4   1  -2  912.58   41.03
  -4  -1  -2  881.47   41.04
  -4   1  -2  891.37   40.99
  -4   1  -2  917.16   41.02
   4  -1   2  936.22   41.03
  -4  -1  -2  885.49   40.99
   4  -1   3   16.39    0.96
   4  -1   3   14.74    0.84
   4   1   3   14.45    1.01
  -4  -1  -3   15.13    0.99
   4  -1   3   15.35    0.94
  -4  -1  -3   15.17    0.85
   4   1   4  246.50   11.28
   4  -1   4  252.97   11.26
   4   1   4  244.11   11.31
  -4  -1  -4  238.66   11.30
  -4  -1  -4  233.12   11.28
   4  -1   4  264.27   11.31
  -4  -1  -4  240.56   11.31
   4  -1   4  256.24   11.30
   4   1   5   34.28    1.75
  -4  -1  -5   41.94    1.79
   4   1   5   32.75    1.82
   4  -1   5   34.25    1.70
   4  -1   5   33.06    1.65
   4   1   6    3.54    0.68
   4  -1   6    3.11    0.49
  -4  -1  -6    4.61    0.82
   4  -1   6    3.26    0.58
   4   1   6    4.70    0.81
   4   1   7   19.01    1.25
  -4  -1  -7   16.54    1.22
   4  -1   7   21.69    1.17
   4   1   7   17.27    1.28
   4   1   7   17.25    1.29
   4   1   8   26.03    1.65
   4  -1   8   32.72    1.57
   4   1   8   27.94    1.71
   4   1   8   25.83    1.69
   4   1   9    8.42    1.12
   4   1   9    9.66    1.04
   4  -1   9   11.51    0.95
   4   1   9    9.38    1.08
   4   1  10   67.62    3.43
   4   1  10   68.48    3.47
   4   1  10   65.64    3.44
   4  -1  10   75.98    3.38
   4   1  11   89.05    4.39
   4  -1  11   99.39    4.34
   4   1  11   84.66    4.39
   4   1  11   90.00    4.41
   4   1  12    0.12    0.88
   4  -1  12    2.22    0.81
   4   1  12    0.79    0.94
   4   1  12   -0.32    0.88
   4   1  13   96.95    4.84
   4   1  13  114.53    5.08
   4  -1  14   10.54    1.16
   4  -1  14    5.76    0.99
   4   1  14    8.25    0.64
   4   1  14    8.12    0.99
   4  -1  15   18.76    1.45
   4   1  15   16.50    1.36
   4   1  15   15.64    0.92
   4   1  15   14.03    1.30
   4  -1  15   15.26    1.33
   4  -1  16    4.29    1.08
   4  -1  16    3.07    1.05
   4   1  16    2.50    1.10
   4   1  16    4.07    0.56
   4  -1  16    4.31    0.76
   4   1  16    2.72    1.06
   4  -1  17    4.62    1.08
   4   1  17    2.64    1.07
   4  -1  17    2.48    1.07
   4   1  17    2.98    1.18
   4   1  17    3.52    0.56
   4   1  17    4.61    1.15
   4  -1  17    4.37    0.77
   4  -1  18    9.39    1.20
   4   1  18    9.74    1.12
   4   1  18    8.13    1.27
   4  -1  18   11.27    1.31
   4   1  18   11.17    1.37
   4   1  18    8.81    1.32
   4  -1  18   10.35    0.99
   4  -1  19   10.29    1.01
   4   1  19   11.62    1.43
   4   1  19   10.38    1.14
   4  -1  19   10.32    1.26
   4   1  19   11.05    1.32
   4  -1  19   10.72    1.16
   4  -1  19    9.57    1.37
   4   1  19   11.22    1.11
   4  -1  19    8.37    1.22
   4   1  19    9.94    1.42
   4   1  20    6.16    1.34
   4  -1  20    4.65    1.28
   4  -1  20    7.08    0.83
   4   1  20    6.21    1.09
   4  -1  20    4.38    1.19
   4  -1  20    4.84    1.06
   4   1  20    4.49    1.23
   4  -1  20    8.78    1.25
   4   1  20    5.37    1.31
   4  -1  20    4.75    1.16
   4   1  20    6.72    1.03
   4  -1  20    5.17    0.88
   4   1  21   11.79    1.16
   4   1  21    9.73    1.48
   4  -1  21    9.23    1.33
   4   1  21    9.16    1.19
   4  -1  21    7.87    1.34
   4  -1  21    9.71    1.21
   4   1  21    8.59    1.34
   4  -1  21    5.90    1.31
   4  -1  21   11.10    1.29
   4   1  21    9.96    1.47
   4  -1  22    1.07    1.19
   4   1  22    1.95    1.11
   4   1  22    2.33    1.25
   4  -1  22    3.37    1.11
   4  -1  22    2.77    1.28
   4   1  22    2.88    1.43
   4  -1  22    3.31    1.26
   4   1  22    2.18    0.99
   4  -1  22    1.26    1.15
   4  -1  23    1.30    1.11
   4   1  23    1.06    1.27
   4  -1  23   -0.13    1.20
   4   1  23    2.43    1.01
   4  -1  23    1.11    1.31
   4   1  23    4.64    1.43
   4  -1  23    2.53    1.24
   4   1  23    1.37    1.07
   4  -1  23    0.09    1.31
   4   1  24    1.40    1.31
   4  -1  24    0.30    1.16
   4   1  24   -0.08    1.05
   4  -1  24    1.45    1.17
   4  -1  24   -0.84    1.32
   4   1  24    2.29    1.46
   4  -1  24    0.74    1.45
   4  -1  24    0.65    1.24
   4   1  24    1.58    1.13
  -4   2  25    1.88    1.95
  -4  -2  25    0.48    1.51
  -4  -2  24    1.87    1.48
  -4   2  24    2.02    1.61
  -4  -2  23    0.97    1.31
  -4   2  23    3.21    1.41
  -4  -2  22    3.83    1.42
  -4   2  22    4.62    1.46
  -4  -2  22    3.41    1.22
  -4   2  21   -1.22    1.29
  -4  -2  21    2.11    1.12
  -4  -2  21    0.81    1.20
  -4  -2  21   -0.19    1.30
  -4  -2  20    0.65    1.10
  -4   2  20   -1.50    1.26
  -4  -2  20   -1.38    1.15
  -4  -2  20   -0.90    1.30
  -4   2  19    2.56    1.17
  -4  -2  19    4.06    1.05
  -4  -2  19    1.60    1.20
  -4  -2  19    0.79    1.10
  -4  -2  18   18.99    1.63
  -4  -2  18   19.71    1.51
  -4  -2  18   19.68    1.54
  -4   2  18   21.25    1.62
  -4  -2  17    2.63    1.10
  -4  -2  17    2.15    1.05
  -4  -2  17    0.12    1.00
  -4  -2  16    0.38    1.02
  -4  -2  16   -0.40    0.91
  -4  -2  16    0.90    0.95
  -4  -2  15    3.28    0.99
  -4  -2  15    1.66    0.92
  -4  -2  15    2.83    0.95
   4  -2 -14   60.47    3.00
   4  -2 -14   56.59    2.74
  -4  -2  14   58.19    2.91
   4  -2 -13    0.91    0.52
  -4  -2  13   -0.31    0.82
   4  -2 -13   -0.02    0.75
  -4  -2  12    0.33    0.84
   4  -2 -12   -1.27    0.53
  -4  -2  12   -0.55    0.86
   4  -2 -12   -1.11    0.75
   4  -2 -11    1.48    0.95
  -4  -2  11    2.35    0.88
   4  -2 -11    2.41    0.59
  -4  -2  11    2.78    0.88
   4  -2 -11    1.55    0.75
  -4  -2  11    1.85    0.94
   4  -2 -10   84.19    4.09
  -4  -2  10   85.63    4.04
   4  -2 -10   80.85    3.91
  -4  -2  10   88.53    4.04
  -4  -2  10   87.04    4.07
   4   2 -10   78.50    3.91
   4  -2 -10   87.50    3.99
   4  -2  -9  319.91   14.52
   4   2  -9  300.42   14.42
   4  -2  -9  315.75   14.42
  -4  -2   9  323.66   14.50
   4   2  -9  313.00   14.49
   4  -2  -9  324.63   14.46
  -4  -2   9  330.61   14.51
  -4  -2   9  311.63   14.49
  -4  -2   8    3.22    0.92
   4  -2  -8    3.86    1.03
   4   2  -8    4.74    0.87
   4   2  -8    4.45    0.89
   4  -2  -8    4.98    0.63
  -4  -2   8    3.79    0.94
   4   2  -8    5.47    0.72
  -4  -2   8    2.88    0.92
   4   2  -7   21.93    1.35
   4  -2  -7   22.09    1.40
   4   2  -7   21.82    1.32
  -4  -2   7   21.44    1.33
   4   2  -7   19.60    1.29
  -4  -2   7   21.92    1.34
  -4  -2   7   20.76    1.34
   4  -2  -7   22.17    1.09
   4   2  -7   22.97    1.22
   4   2  -6   59.60    2.80
  -4  -2   6   57.46    2.80
   4  -2  -6   57.08    2.67
   4   2  -6   54.13    2.80
  -4  -2   6   63.47    2.80
   4   2  -6   54.39    2.76
   4   2  -5   85.72    3.93
  -4  -2   5   79.91    3.93
   4   2  -5   78.44    3.93
   4   2  -5   82.96    3.93
  -4  -2   5   89.63    3.94
   4   2  -4  646.46   29.22
   4   2  -4  625.25   29.23
  -4  -2   4  650.53   29.23
  -4  -2   4  628.77   29.21
   4   2  -4  656.86   29.21
   4   2  -3    2.62    0.56
  -4  -2   3    2.31    0.41
   4   2  -3    2.96    0.64
  -4  -2   3    1.90    0.61
   4   2  -2   21.51    1.08
  -4  -2   2   20.66    1.18
   4   2  -2   19.42    1.16
  -4   2   2   22.12    1.16
   4   2  -2   19.58    1.11
  -4   2   1  270.44   12.53
  -4  -2   1  278.15   12.54
   4   2  -1  268.54   12.53
   4   2  -1  279.00   12.51
  -4  -2   0   15.01    0.86
   4   2   0   15.77    0.96
   4  -2   0   17.57    0.96
  -4   2   0   16.62    0.99
  -4   2   0   16.42    0.86
  -4   2  -1   17.23    0.81
   4  -2   1   15.29    0.94
  -4   2  -1   17.37    0.97
   4   2   1   14.73    0.91
   4   2   1   12.73    0.88
  -4   2  -1   18.17    1.00
   4  -2   2 1453.45   65.99
  -4   2  -2 1470.00   65.99
  -4   2  -2 1441.41   65.98
  -4   2  -2 1458.02   65.99
  -4  -2  -2 1438.48   66.01
   4   2   2 1440.84   65.97
   4  -2   2 1469.46   65.99
   4  -2   3   54.32    2.36
  -4   2  -3   51.13    2.32
  -4  -2  -3   45.21    2.40
   4  -2   3   50.11    2.34
   4   2   3   44.46    2.28
  -4  -2  -4  579.43   27.36
   4  -2   4  601.80   27.28
   4   2   4  614.05   27.37
   4  -2   4  615.71   27.32
   4  -2   4  641.24   27.35
  -4  -2  -4  569.92   27.36
  -4  -2  -4  573.66   27.33
   4  -2   4  603.72   27.33
   4   2   5   14.14    1.10
  -4  -2  -5   15.27    1.12
  -4  -2  -5   13.18    1.10
   4  -2   5   14.17    0.84
   4  -2   5   14.94    0.93
   4  -2   5   14.42    1.00
  -4  -2  -5   15.02    0.98
   4  -2   5   15.99    0.95
  -4  -2  -6   50.13    2.55
   4  -2   6   50.36    2.44
  -4  -2  -6   48.32    2.49
   4   2   6   50.39    2.58
  -4  -2  -7   43.23    2.33
  -4  -2  -7   51.60    2.49
   4   2   7   42.57    2.42
  -4  -2  -8  150.50    6.76
   4   2   8  141.23    6.80
  -4  -2  -8  141.50    6.78
   4   2   9    1.49    1.00
  -4  -2  -9    2.55    0.88
   4   2   9    2.36    0.98
   4   2  10  230.96   10.64
   4   2  10  227.94   10.63
   4   2  11    7.73    1.07
   4   2  12   10.31    0.88
   4   2  12    9.97    1.14
   4   2  13   17.70    1.20
   4  -2  13   18.66    1.19
   4   2  14    2.78    0.85
   4   2  14    4.11    1.10
   4  -2  14    4.62    0.82
   4   2  15    1.95    0.87
   4  -2  15    1.56    0.88
   4   2  15    3.16    1.14
   4   2  16    6.01    1.19
   4  -2  16    5.23    1.02
   4   2  16    5.78    1.26
   4   2  17    2.24    1.17
   4  -2  17    0.94    1.02
   4   2  17    4.01    1.25
   4  -2  17   -0.58    1.08
   4  -2  18    7.28    1.23
   4  -2  18    6.31    1.21
   4   2  18    6.15    1.35
   4   2  18    5.84    1.27
   4  -2  19   -0.53    0.83
   4   2  19    0.21    0.91
   4  -2  19    0.76    1.09
   4  -2  19    0.38    1.14
   4  -2  19    1.44    1.04
   4   2  19   -0.73    0.84
   4   2  19    0.61    1.22
   4   2  19    1.57    1.28
   4   2  20    3.78    0.98
   4  -2  20    5.22    1.22
   4   2  20    5.56    1.37
   4  -2  20    3.60    1.02
   4  -2  20    6.78    1.29
   4   2  20    5.18    0.94
   4  -2  20    4.72    1.21
   4   2  20    6.58    1.39
   4   2  21   -1.32    0.97
   4  -2  21    2.91    1.25
   4   2  21    1.84    1.29
   4  -2  21    1.73    0.99
   4  -2  21   -0.63    1.23
   4   2  21    1.51    1.37
   4  -2  21    1.12    1.15
   4   2  21    0.32    0.87
   4   2  22   10.07    1.17
   4  -2  22    9.23    1.42
   4   2  22   10.67    1.49
   4  -2  22   10.38    1.16
   4  -2  22   11.67    1.52
   4  -2  22    6.16    1.28
   4   2  22    9.33    1.52
   4  -2  22    9.76    1.39
   4   2  22    8.17    1.09
   4   2  23   -0.43    1.05
   4  -2  23    0.30    1.26
   4   2  23    0.38    1.37
   4  -2  23    0.68    1.04
   4  -2  23    1.80    1.31
   4  -2  23   -0.03    1.19
   4   2  23    1.08    1.50
   4  -2  23   -0.21    1.23
   4   2  23    0.24    0.93
   4   2  24    1.72    1.42
   4   2  24    2.66    0.99
   4  -2  24    3.65    1.29
   4   2  24    3.86    1.53
   4  -2  24    3.76    1.28
   4  -2  24    3.55    1.33
   4  -2  24    1.57    1.36
  -4  -3  25    0.10    1.51
  -4   3  25    2.00    1.55
  -4  -3  24   -0.37    1.47
  -4  -3  24   -1.24    1.32
  -4   3  24   -0.13    1.51
  -4  -3  23    6.08    1.52
  -4  -3  23    3.93    1.42
  -4   3  23    6.82    1.63
  -4  -3  22   -0.78    1.24
  -4  -3  22   -0.37    1.39
  -4  -3  22    0.96    1.16
  -4   3  22    0.66    1.61
  -4   3  21   25.30    2.12
  -4  -3  21   21.35    1.71
  -4  -3  21   17.34    1.77
  -4  -3  21   19.01    1.63
  -4   3  20    9.21    1.58
  -4  -3  20    6.36    1.12
  -4  -3  20    8.71    1.25
  -4  -3  20    5.79    1.36
  -4  -3  20    6.29    1.27
  -4   3  19    2.61    1.35
  -4  -3  19    3.90    1.05
  -4  -3  19    3.53    1.12
  -4  -3  19    4.06    1.24
  -4  -3  19    1.00    1.16
  -4   3  18    2.51    1.32
  -4  -3  18    1.82    0.97
  -4  -3  18    2.01    1.18
  -4  -3  18    0.86    1.14
  -4  -3  18    2.30    1.02
  -4   3  17   10.46    1.36
  -4  -3  17    8.46    1.21
  -4  -3  17    6.00    1.13
  -4   3  16    7.62    1.23
  -4  -3  16    7.49    1.05
   4  -3 -16    6.87    1.25
  -4  -3  16    8.90    1.16
  -4   3  15   14.18    1.29
  -4  -3  15   12.84    1.15
  -4  -3  15   12.74    1.19
   4  -3 -15   11.39    1.28
   4  -3 -15    9.41    0.69
   4  -3 -14   12.43    1.02
  -4  -3  14   12.79    1.11
  -4   3  14   11.46    1.21
   4  -3 -14   10.99    1.24
   4  -3 -14   10.79    0.77
  -4  -3  14   12.08    1.14
   4  -3 -13    0.02    0.95
   4  -3 -13    1.24    0.71
   4  -3 -13    0.67    0.48
  -4  -3  13   -0.56    0.91
  -4  -3  12   20.64    1.41
   4  -3 -12   19.98    1.25
  -4  -3  11    5.78    1.00
   4  -3 -11    8.86    0.84
  -4  -3  11    9.18    1.03
  -4   3  10   38.14    1.93
   4  -3 -10   34.90    1.94
   4  -3 -10   31.99    1.60
  -4  -3  10   31.86    1.87
  -4  -3  10   32.90    1.85
   4  -3 -10   32.85    1.73
   4   3 -10   29.14    1.71
  -4  -3  10   31.22    1.88
  -4  -3   9  137.65    6.24
  -4   3   9  134.28    6.25
   4  -3  -9  141.14    6.29
  -4  -3   9  134.84    6.22
   4  -3  -9  128.75    6.07
   4   3  -9  125.09    6.14
  -4  -3   9  136.83    6.23
  -4  -3   8   19.66    1.42
  -4  -3   8   19.10    1.41
   4  -3  -8   20.92    1.07
   4   3  -8   19.33    1.36
  -4   3   8   19.91    1.46
  -4  -3   8   18.47    1.37
   4   3  -8   19.82    1.28
  -4  -3   7   13.80    1.28
   4   3  -7   19.68    1.28
  -4  -3   7   14.52    1.28
  -4   3   7   15.80    1.35
  -4  -3   7   15.78    1.28
   4  -3  -7   19.29    1.02
   4   3  -7   18.94    1.20
  -4  -3   6   28.95    1.67
  -4  -3   6   27.99    1.62
   4   3  -6   27.82    1.61
  -4   3   6   28.93    1.67
  -4  -3   6   28.10    1.60
   4  -3  -6   27.42    1.46
   4   3  -6   27.89    1.54
  -4  -3   5    7.24    0.91
   4   3  -5    8.00    0.85
  -4  -3   5    7.59    0.54
   4  -3  -5    8.66    0.69
  -4  -3   5    7.10    0.83
  -4   3   5    7.96    0.91
  -4  -3   4   39.62    2.08
   4   3  -4   43.15    2.05
  -4   3   4   41.82    2.09
   4  -3  -4   39.06    1.99
  -4  -3   4   42.25    2.05
   4   3  -4   38.08    2.07
  -4   3   3   15.99    1.08
   4   3  -3   12.77    0.73
   4   3  -3   12.84    0.88
  -4  -3   3   12.11    0.94
   4   3  -3   10.45    0.91
  -4  -3   3   11.31    0.84
  -4  -3   2    4.45    0.58
   4   3  -2    5.38    0.58
  -4   3   2    5.40    0.67
   4   3  -2    4.98    0.64
   4   3  -2    4.87    0.49
  -4  -3   2    5.56    0.68
   4   3  -2    4.51    0.66
  -4  -3   1   41.12    2.13
  -4   3   1   45.92    2.23
   4   3  -1   54.45    2.20
  -4  -3   1   51.06    2.27
   4   3  -1   49.29    2.25
  -4  -3   0   14.11    0.87
   4   3   0   10.37    0.79
  -4   3   0   13.71    0.90
   4   3   0   13.30    0.73
   4  -3   1   14.37    0.75
   4   3   1   12.43    0.72
  -4   3  -1   13.76    0.85
   4   3   1   12.41    0.68
  -4   3  -1   14.11    0.90
   4   3   1    9.65    0.75
  -4  -3  -1   11.81    0.83
   4   3   2   61.56    2.74
   4  -3   2   62.93    2.76
  -4  -3  -2   68.30    2.84
  -4   3  -2   59.83    2.87
  -4   3  -2   59.63    2.86
  -4  -3  -2   63.61    2.93
  -4   3  -3   34.18    1.70
   4   3   3   28.40    1.59
  -4   3  -3   34.30    1.65
  -4   3  -3   34.48    1.71
   4  -3   3   35.55    1.74
  -4  -3  -3   39.14    1.83
  -4  -3  -4   23.82    1.59
   4   3   4   23.09    1.28
  -4   3  -4   26.27    1.40
   4   3   4   24.94    1.63
  -4  -3  -4   25.25    1.56
   4  -3   4   26.24    1.41
  -4   3  -4   27.39    1.37
   4  -3   4   29.30    1.47
  -4  -3  -5  111.61    5.28
  -4  -3  -5  114.19    5.25
   4  -3   5  114.84    5.16
   4  -3   5  119.25    5.21
   4   3   6   81.65    4.14
  -4  -3  -6   81.06    4.13
  -4  -3  -6   80.72    4.07
   4  -3   6   85.87    3.99
   4  -3   6   86.47    4.00
   4  -3   6   89.78    4.08
   4   3   7  105.95    4.86
   4   3   7   99.07    4.63
  -4  -3  -7   96.01    4.84
  -4  -3  -7   98.06    4.79
   4  -3   7  101.34    4.71
   4  -3   7  102.42    4.71
   4  -3   7  104.47    4.79
   4   3   8   34.57    1.71
  -4  -3  -8   41.07    2.15
   4  -3   8   34.39    1.79
  -4  -3  -8   32.28    1.93
   4  -3   8   36.63    1.81
   4   3   8   35.45    2.06
   4   3   9   36.36    1.77
  -4  -3  -9   34.00    2.04
   4  -3   9   36.40    1.83
  -4  -3  -9   35.01    1.99
   4  -3   9   36.72    1.85
   4   3   9   36.76    2.08
  -4  -3 -10   12.63    1.20
  -4  -3 -10   13.52    1.18
   4  -3  10   15.17    0.94
   4   3  10   14.17    0.90
   4  -3  10   15.92    1.00
   4  -3  11   60.30    2.97
   4   3  11   64.26    2.97
   4  -3  12   20.59    1.14
   4   3  12   19.10    1.18
   4  -3  13  370.49   17.13
   4   3  13  384.46   17.15
   4   3  13  367.86   17.27
   4   3  14    4.51    1.10
   4   3  14    3.64    0.78
   4   3  14    2.84    1.16
   4  -3  14    3.82    0.66
   4   3  15    2.13    1.16
   4  -3  15    2.27    0.62
   4   3  15    0.89    0.80
   4   3  15    2.14    1.18
   4   3  16   -0.03    1.20
   4  -3  16   -0.29    0.62
   4   3  16    1.00    1.22
   4  -3  16   -0.48    0.81
   4   3  16    0.05    0.83
   4   3  17    1.55    0.89
   4   3  17    1.84    1.30
   4   3  17    1.60    0.83
   4  -3  17    2.40    0.62
   4   3  17    1.13    1.25
   4  -3  17    2.30    0.90
   4   3  18   10.26    1.44
   4   3  18    8.87    1.38
   4  -3  18    6.98    0.92
   4  -3  18    7.07    0.75
   4   3  19   37.02    2.46
   4   3  19   43.00    2.45
   4  -3  19   41.44    2.37
   4  -3  19   44.05    2.32
   4  -3  19   36.06    2.07
   4  -3  19   36.58    1.93
   4  -3  20    3.53    1.30
   4   3  20    5.88    1.41
   4   3  20    3.11    1.33
   4  -3  20    5.21    1.19
   4  -3  20    5.68    0.92
   4  -3  20    5.14    1.21
   4   3  21   19.63    1.87
   4  -3  21   18.84    1.70
   4  -3  21   21.01    1.46
   4   3  21   19.01    1.32
   4  -3  21   22.37    1.71
   4  -3  21   18.61    1.39
   4  -3  21   18.26    1.79
   4  -3  22    0.65    0.90
   4  -3  22   -2.18    1.31
   4  -3  22    2.62    1.06
   4   3  22   -0.84    1.45
   4  -3  22    1.11    1.26
   4  -3  22    0.69    1.30
   4  -3  23    1.99    1.38
   4  -3  23    0.48    1.12
   4   3  23   -0.22    1.54
   4  -3  23    1.49    1.40
   4  -3  23    2.17    1.30
  -4  -4  24    8.14    1.64
  -4   4  24    6.57    1.62
  -4  -4  24    7.09    1.54
  -4   4  23    2.17    1.46
  -4  -4  23    0.33    1.36
  -4  -4  23    0.63    1.43
  -4  -4  23    1.28    1.31
  -4   4  22    5.42    1.55
  -4  -4  22    2.41    1.12
  -4  -4  22    5.45    1.34
  -4  -4  22    7.38    1.40
  -4  -4  22    5.44    1.48
  -4   4  21    3.65    1.49
  -4  -4  21   -0.20    1.13
  -4  -4  21   -1.01    1.26
  -4  -4  21    0.85    1.25
  -4  -4  21    0.28    1.34
  -4  -4  20    2.99    1.20
  -4  -4  20    0.41    1.11
  -4  -4  20    0.14    1.22
  -4   4  20    1.57    1.41
  -4   4  19    2.16    1.42
  -4  -4  19    0.21    1.11
  -4  -4  19    0.09    1.19
  -4  -4  19    2.03    1.20
   4  -4 -19    1.57    1.32
  -4   4  18   12.96    1.60
  -4  -4  18    7.81    1.24
  -4  -4  18   11.31    1.35
  -4  -4  18    8.78    1.35
   4  -4 -18   13.23    1.48
  -4   4  17    0.22    1.39
  -4  -4  17    1.81    1.06
  -4  -4  17   -0.56    1.09
   4  -4 -17    0.65    1.24
  -4  -4  17    1.76    1.09
  -4   4  16   17.85    1.72
  -4  -4  16   12.08    1.28
  -4  -4  16   14.94    1.38
   4  -4 -16   15.91    1.49
  -4  -4  16   12.41    1.33
  -4   4  15    3.36    1.49
   4  -4 -15    1.82    0.46
  -4  -4  15    2.13    1.00
  -4  -4  15    2.36    1.03
  -4  -4  15    2.72    1.06
   4  -4 -15    2.72    1.18
  -4   4  14   -1.66    1.41
   4  -4 -14    0.71    0.49
  -4  -4  14   -0.21    0.96
   4  -4 -14    1.10    1.06
  -4  -4  14    0.81    0.93
   4  -4 -14   -0.03    0.77
  -4  -4  13    9.10    1.08
  -4   4  13   10.99    1.36
   4  -4 -13    7.49    1.16
   4  -4 -13    9.22    0.89
  -4  -4  13    8.59    1.07
   4  -4 -12   83.89    4.25
   4  -4 -12   87.08    4.09
   4  -4 -11    7.21    0.78
  -4  -4  10   27.01    1.75
   4   4 -10   28.88    1.64
   4  -4 -10   30.06    1.57
  -4  -4   9  124.94    5.56
   4  -4  -9  109.96    5.35
  -4  -4   9  120.11    5.54
   4   4  -9  113.01    5.49
  -4  -4   9  124.54    5.55
  -4  -4   8    7.53    1.00
  -4   4   8    8.26    1.19
  -4  -4   8    6.08    0.47
  -4  -4   8    7.47    1.01
   4  -4  -8    6.49    0.50
   4   4  -8    7.93    0.95
  -4  -4   8    8.73    1.02
  -4  -4   7    3.65    0.92
  -4   4   7    5.03    1.10
  -4  -4   7    3.69    0.98
   4   4  -7    4.13    0.90
  -4  -4   7    2.76    0.92
  -4   4   6   22.27    1.46
   4   4  -6   18.62    1.32
   4  -4  -6   18.97    1.19
  -4  -4   6   19.00    1.37
   4   4  -6   17.70    1.33
  -4  -4   6   20.57    1.36
  -4  -4   6   20.63    1.44
  -4   4   5   24.88    1.63
   4   4  -5   25.79    1.54
   4  -4  -5   27.82    1.49
   4   4  -5   23.72    1.57
  -4  -4   5   25.60    1.52
  -4  -4   5   25.47    1.61
  -4   4   4   62.35    3.02
   4  -4  -4   58.12    2.94
   4   4  -4   59.78    3.00
   4   4  -4   61.90    2.98
  -4  -4   4   58.62    2.96
  -4  -4   4   62.18    3.02
   4   4  -3    3.81    0.55
   4  -4  -3    3.88    0.80
  -4   4   3    4.16    0.94
  -4  -4   3    3.40    0.75
  -4  -4   3    3.69    0.90
   4   4  -3    4.04    0.83
  -4   4   2   13.82    1.23
   4   4  -2   17.08    1.12
   4  -4  -2   17.44    1.15
  -4  -4   2   16.82    1.05
  -4  -4   2   18.29    1.23
   4  -4  -1   -0.86    0.75
  -4   4   1    0.26    0.57
   4   4  -1    0.13    0.66
  -4  -4   1    0.74    0.56
   4  -4  -1    0.32    0.78
  -4  -4   1    1.79    0.81
  -4   4   0    5.72    0.61
   4  -4   0    6.68    0.87
   4   4   0    4.49    0.68
  -4  -4   0    6.66    0.84
   4  -4   0    5.82    0.87
  -4   4  -1   61.17    2.74
   4   4   1   53.14    2.61
   4  -4   1   58.10    2.70
   4   4   1   53.80    2.69
  -4  -4  -1   58.61    2.74
  -4   4  -1   52.41    2.78
  -4  -4  -1   62.36    2.88
  -4  -4  -2  122.69    5.83
  -4  -4  -2  124.03    5.73
   4  -4   2  121.52    5.69
  -4   4  -2  126.05    5.74
  -4   4  -2  122.64    5.76
  -4   4  -3   20.23    1.33
  -4  -4  -3   21.42    1.26
  -4   4  -3   20.18    1.30
  -4  -4  -3   22.37    1.51
  -4  -4  -4    6.25    1.19
  -4  -4  -4    6.03    0.79
  -4   4  -4    7.96    0.88
   4  -4   4   10.08    1.00
  -4  -4  -4    8.17    1.13
  -4   4  -4    8.31    0.77
   4   4   5   39.06    2.24
  -4  -4  -5   36.11    2.17
   4  -4   5   41.61    2.08
  -4   4  -5   39.42    2.02
  -4  -4  -5   37.48    2.22
  -4  -4  -6   27.64    1.85
   4  -4   6   30.41    1.71
   4   4   6   32.16    1.88
  -4  -4  -7    4.10    1.04
   4   4   7    6.80    1.17
   4  -4   7    5.91    0.91
   4  -4   8  175.37    7.89
  -4  -4  -8  163.65    7.91
   4   4   8  168.79    7.97
   4  -4   9   62.56    3.05
  -4  -4  -9   58.16    3.08
   4  -4   9   61.67    2.93
   4  -4  10  242.96   11.00
   4  -4  10  234.70   10.91
   4  -4  11    7.55    0.79
   4   4  11    6.25    1.10
   4   4  12    9.57    1.24
   4  -4  12    8.92    0.89
   4   4  13    4.54    1.18
   4  -4  13    5.01    0.82
  -4  -4 -13    3.76    1.09
   4   4  14    4.41    1.27
  -4  -4 -14    8.02    1.22
   4  -4  14    4.83    0.88
   4   4  15    2.32    1.27
   4   4  15    2.84    0.68
  -4  -4 -15    0.63    1.15
   4  -4  15    1.06    0.83
   4   4  16   25.45    1.37
   4   4  16   21.89    1.82
   4  -4  16   20.77    1.48
   4  -4  17    0.48    0.82
   4   4  17    1.46    1.36
   4   4  17    1.97    0.72
   4   4  18    9.77    1.56
   4  -4  18    9.50    1.02
   4  -4  18    9.75    1.11
   4  -4  18    9.10    1.00
   4   4  18   12.75    0.95
   4  -4  18    8.88    1.29
   4  -4  19    0.94    1.17
   4   4  19    2.71    1.44
   4  -4  19    1.71    0.84
   4  -4  19    1.67    0.80
   4   4  19    2.67    0.78
   4  -4  19    1.61    1.14
   4  -4  20    5.63    1.29
   4   4  20    5.84    1.54
   4  -4  20    7.59    1.28
   4  -4  20    5.21    1.04
   4  -4  20    6.00    0.92
   4  -4  20    5.52    0.94
   4  -4  21    1.10    1.21
   4   4  21    1.29    1.48
   4  -4  21    0.19    1.22
   4  -4  21    0.90    0.98
   4  -4  21    0.39    0.83
   4  -4  21    1.39    0.85
   4  -4  22    6.82    1.11
   4   4  22    7.96    1.63
   4  -4  22    7.89    1.39
   4  -4  22    6.42    1.48
   4  -4  22   10.19    1.42
   4  -4  23    2.39    1.37
   4  -4  23    1.85    1.03
   4   4  23    1.48    1.58
   4  -4  23    1.30    1.29
   4  -4  23    1.69    1.01
   4  -4  23    0.14    1.43
  -4   5  23    1.34    1.59
  -4  -5  23    0.51    1.52
  -4  -5  23   -0.56    1.41
  -4  -5  23    1.24    1.24
  -4  -5  23    1.21    1.41
  -4   5  22    3.54    1.53
  -4  -5  22    2.92    1.41
  -4  -5  22    4.11    1.30
  -4  -5  22    5.49    1.39
  -4   5  21   17.94    1.87
  -4  -5  21   19.12    1.68
  -4  -5  21   16.89    1.71
  -4  -5  21   14.65    1.60
  -4   5  20    5.12    1.48
   4  -5 -20    4.04    1.49
  -4  -5  20    4.29    1.31
  -4  -5  20    3.18    1.33
  -4  -5  20    2.31    1.23
  -4   5  19    0.83    1.39
   4  -5 -19   -0.61    1.37
  -4  -5  19   -0.34    1.24
  -4  -5  19    1.35    1.24
  -4  -5  19    1.28    1.18
  -4   5  18    0.97    1.32
   4  -5 -18    3.19    1.38
  -4  -5  18    2.00    1.21
  -4  -5  18    4.28    1.24
  -4  -5  18    0.35    1.15
  -4   5  17    5.16    1.35
   4  -5 -17    6.76    1.40
  -4  -5  17    4.55    1.21
  -4  -5  17    3.77    1.22
  -4  -5  17    3.76    1.19
  -4  -5  16    2.12    1.11
  -4   5  16    2.79    1.31
   4  -5 -16    3.22    1.30
  -4  -5  16    3.84    1.13
   4  -5 -16    2.71    0.30
  -4  -5  16    3.67    1.15
  -4   5  15    7.46    1.26
   4  -5 -15    4.11    1.27
  -4  -5  15    5.59    1.15
  -4  -5  15    3.58    1.05
   4  -5 -15    3.28    0.48
   4  -5 -15    2.97    0.82
  -4  -5  15    5.05    1.14
  -4   5  14    4.82    1.25
   4  -5 -14    6.91    1.31
  -4  -5  14    8.34    1.18
  -4  -5  14    5.11    1.10
  -4  -5  14    6.98    1.12
   4  -5 -14    7.01    0.84
  -4  -5  13   23.90    1.68
  -4  -5  13   26.36    1.72
  -4   5  13   26.71    1.77
   4  -5 -13   25.92    1.45
  -4  -5  13   20.54    1.64
   4  -5 -13   28.01    1.83
  -4  -5  12   14.31    1.35
  -4   5  12   18.34    1.46
  -4  -5  12   16.56    1.37
   4  -5 -12   18.85    1.13
  -4  -5  12   16.16    1.33
   4  -5 -12   18.52    1.51
   4  -5 -11    8.26    0.76
  -4  -5  11    7.87    0.98
  -4   5  11    7.88    1.12
   4   5 -11    5.39    0.47
   4   5 -10    1.11    0.85
   4   5  -9  104.33    4.97
  -4  -5   8    6.92    1.02
  -4  -5   8    9.98    1.02
   4   5  -8    7.17    0.97
  -4   5   8    9.14    1.17
  -4  -5   7   31.65    1.79
  -4  -5   7   32.88    1.82
  -4   5   7   34.97    1.93
   4   5  -7   29.08    1.80
  -4  -5   7   31.18    1.87
  -4  -5   6   52.51    2.68
  -4  -5   6   50.27    2.69
   4  -5  -6   54.16    2.63
   4   5  -6   52.15    2.72
  -4   5   6   55.01    2.77
  -4  -5   6   54.49    2.76
  -4   5   5   11.70    1.18
  -4  -5   5   10.60    1.12
   4   5  -5   11.31    1.12
   4  -5  -5   11.42    0.96
  -4  -5   5   10.34    0.98
   4  -5  -4    8.99    0.92
  -4  -5   4    9.23    0.91
  -4   5   4   10.30    0.94
   4   5  -4    6.77    0.58
  -4  -5   4    8.20    1.04
   4   5  -4    7.73    1.05
  -4   5   4    9.57    1.11
  -4  -5   3   18.62    1.18
  -4   5   3   19.21    1.22
   4  -5  -3   21.28    1.30
   4   5  -3   16.44    1.04
   4   5  -3   17.50    1.22
   4  -5  -3   20.42    1.31
   4   5  -3   19.56    1.39
  -4  -5   3   20.27    1.35
  -4  -5   2   26.66    1.52
   4  -5  -2   31.96    1.67
  -4   5   2   29.93    1.57
   4   5  -2   28.49    1.60
   4   5  -2   25.13    1.71
   4  -5  -2   31.82    1.70
  -4  -5   2   26.98    1.69
  -4  -5   1  308.38   15.48
  -4   5   1  350.48   15.49
   4   5  -1  326.87   15.51
   4  -5  -1  348.70   15.57
  -4  -5   1  334.60   15.56
  -4  -5   0    8.06    1.13
   4  -5   0    9.60    0.93
  -4  -5   0    7.29    0.98
   4  -5   0    8.70    1.03
  -4  -5   0    7.11    0.70
   4   5   0    8.33    0.80
   4  -5   1   19.55    1.30
  -4  -5  -1   19.39    1.37
   4  -5   1   19.15    1.16
   4   5   1   19.91    1.07
  -4  -5  -1   18.96    1.22
  -4   5  -1   20.94    1.17
   4   5   1   14.00    0.89
   4  -5   2    5.24    0.97
  -4   5  -2    4.79    0.88
   4  -5   2    5.15    0.77
   4   5   2    5.58    0.65
  -4   5  -2    5.49    0.81
  -4  -5  -2    6.73    1.09
  -4  -5  -2    5.53    0.85
  -4  -5  -3   17.16    1.10
   4   5   3   15.42    0.94
   4  -5   3   17.49    1.27
   4  -5   3   16.08    1.05
  -4  -5  -3   16.14    1.32
  -4   5  -3   15.70    1.17
  -4   5  -4    9.17    0.92
  -4  -5  -4    9.89    1.22
  -4  -5  -4    9.64    1.15
  -4   5  -4    9.58    0.76
   4   5   4    9.09    0.67
  -4  -5  -4    8.94    0.82
   4  -5   4   11.71    1.05
  -4  -5  -5   79.46    3.86
  -4  -5  -5   76.67    3.64
  -4   5  -5   75.05    3.61
   4  -5   5   79.51    3.70
  -4   5  -5   76.16    3.70
  -4  -5  -5   75.81    3.81
   4  -5   5   81.29    3.78
   4  -5   6    8.13    1.01
   4   5   6    8.13    1.19
  -4   5  -6    6.48    0.81
   4  -5   6    9.38    0.92
   4  -5   7   36.83    1.98
   4  -5   8   10.72    1.05
  -4  -5  -9   35.82    2.11
   4  -5   9   29.20    1.82
  -4  -5 -10   34.72    2.02
   4   5  10   33.95    2.00
   4  -5  10   29.68    1.86
   4   5  11    2.04    1.16
  -4  -5 -11    4.29    1.16
   4   5  12    9.79    1.36
  -4  -5 -12    8.23    1.18
   4   5  13  135.53    6.18
   4   5  13  136.92    5.85
   4  -5  13  114.66    5.92
  -4  -5 -13  121.22    6.10
   4  -5  13  123.74    6.03
   4  -5  13  120.30    6.04
   4  -5  14    5.68    1.03
   4   5  14    8.33    0.64
   4   5  14    5.45    1.37
   4  -5  14    5.96    0.83
  -4  -5 -14    6.72    1.28
   4  -5  14    6.45    1.11
   4  -5  15    4.42    0.82
   4   5  15    6.38    1.39
  -4  -5 -15    5.16    1.24
   4  -5  15    6.25    1.01
   4   5  15    5.05    0.62
   4  -5  16   -0.43    0.78
  -4  -5 -16   -0.72    1.22
   4   5  16   -0.54    1.33
   4  -5  16    2.42    0.94
   4   5  16   -0.52    0.57
   4  -5  17    0.83    0.82
   4  -5  17    1.53    1.20
  -4  -5 -17    2.30    1.25
   4   5  17    0.34    1.41
   4   5  17    2.07    0.61
   4  -5  17    2.35    0.99
   4  -5  18    5.47    1.26
   4  -5  18    6.63    1.13
   4  -5  18    5.35    1.02
   4   5  18    5.24    1.53
   4  -5  18    4.45    0.90
   4  -5  19    9.26    1.10
   4  -5  19   10.95    1.37
   4  -5  19    7.32    1.10
   4  -5  19    9.49    1.47
   4   5  19   10.73    1.65
   4  -5  20    1.73    0.94
   4  -5  20    4.81    1.29
   4  -5  20    2.04    0.99
   4  -5  20    1.21    1.31
   4   5  20    3.04    1.58
   4  -5  21    0.39    0.88
   4   5  21    2.62    1.56
   4  -5  21    0.42    1.09
   4  -5  21    1.02    1.31
   4  -5  21   -0.50    1.33
   4  -5  22    0.46    0.90
   4   5  22    2.19    1.61
   4  -5  22    1.41    1.40
   4  -5  22   -0.84    1.13
   4  -5  22    0.25    1.30
  -4  -6  22    2.13    1.44
  -4   6  22    3.97    1.62
  -4   6  22    1.71    1.58
  -4  -6  22    2.07    1.46
  -4  -6  22    0.80    1.32
   4  -6 -22    1.29    1.57
  -4  -6  21    0.41    1.40
  -4   6  21    0.75    1.51
  -4   6  21   -2.02    1.46
  -4  -6  21    0.72    1.39
  -4  -6  21   -0.14    1.24
   4  -6 -21   -0.57    1.56
  -4  -6  20    0.91    1.32
  -4   6  20    3.96    1.54
  -4   6  20    2.86    1.44
  -4  -6  20    1.03    1.30
  -4  -6  20    2.71    1.27
   4  -6 -20    1.22    1.50
  -4   6  19    3.99    1.50
   4  -6 -19    1.56    1.45
  -4  -6  19    4.31    1.31
  -4  -6  19    0.98    1.32
  -4  -6  19    4.46    1.34
  -4   6  18   13.34    1.66
   4  -6 -18   12.02    1.67
  -4  -6  18   12.36    1.46
  -4  -6  18    9.16    1.44
  -4  -6  18   10.03    1.45
  -4   6  17    3.41    1.41
   4  -6 -17   -0.81    1.33
  -4  -6  17   -0.59    1.18
  -4  -6  17   -0.53    1.21
  -4  -6  17   -0.74    1.24
  -4   6  16    5.05    1.41
   4  -6 -16    4.22    1.38
  -4  -6  16    4.12    1.24
  -4  -6  16    4.40    1.20
  -4  -6  16    5.72    1.24
  -4   6  15   10.14    1.47
  -4  -6  15    7.25    1.29
   4  -6 -15    9.48    1.45
  -4  -6  15    6.81    1.28
   4  -6 -15    8.27    0.87
  -4  -6  15    6.91    1.24
   4  -6 -14   18.50    1.18
  -4   6  14   19.02    1.71
  -4  -6  14   18.31    1.50
  -4  -6  14   17.53    1.53
  -4  -6  14   16.35    1.51
   4  -6 -14   17.42    1.70
  -4  -6  13    3.38    1.09
   4  -6 -13    2.84    0.72
  -4  -6  13    2.49    1.09
  -4  -6  13    2.16    1.10
  -4   6  13    0.82    1.27
  -4   6  12   39.72    2.11
  -4  -6  12   34.79    1.94
  -4  -6  12   32.82    1.96
  -4  -6  12   36.38    1.94
   4  -6 -12   40.12    1.70
  -4   6  11   22.51    1.59
  -4  -6  11   22.71    1.47
   4   6 -11   15.04    1.05
   4  -6 -11   21.69    1.18
  -4  -6  11   19.37    1.40
  -4  -6  11   20.60    1.47
  -4  -6  10   21.19    1.45
  -4  -6  10   21.01    1.50
  -4   6  10   21.08    1.61
  -4  -6   9   12.89    1.21
  -4   6   8    9.34    1.08
  -4   6   7    3.97    0.92
  -4  -6   7    2.89    0.85
  -4   6   6   25.64    1.50
  -4  -6   6   23.46    1.49
  -4  -6   6   21.70    1.44
  -4   6   5   17.39    1.10
  -4  -6   5   15.91    1.05
   4  -6  -5   17.66    1.08
  -4   6   4  230.75    9.20
   4  -6  -4  234.35    9.25
  -4  -6   4  214.27    9.25
   4  -6  -4  225.18    9.22
[truncated: 2,515,068 more chars]
